# Supplementary material for: CO homologation and isocyanide activation by a trisilyl alane radical anion
Source: Chem Commun (Camb). 2026 Jun 8;62(52):13150–2. doi: 10.1039/d6cc02324j (PMC13273014; doi:10.1039/d6cc02324j)
Supplement: CC-062-D6CC02324J-s002 [file CC-062-D6CC02324J-s002.cif]

# Supplementary Information (SI) for ChemComm.
# This journal is © The Royal Society of Chemistry 2026

####################################################################### 
# 
# This file contains crystal structure data downloaded from the 
# Cambridge Structural Database (CSD) hosted by the Cambridge 
# Crystallographic Data Centre (CCDC).
# 
# Full information about CCDC data access policies and citation 
# guidelines are available at http://www.ccdc.cam.ac.uk/access/V1 
# 
# Audit and citation data items may have been added by the CCDC. 
# Please retain this information to preserve the provenance of 
# this file and to allow appropriate attribution of the data. 
# 
#######################################################################

data_zhuyu25_0ma_pl
_database_code_depnum_ccdc_archive 'CCDC 2543016'
loop_
_audit_author_name
_audit_author_address
'Fiona J. Kiefer'
;Technical University of Munich
Germany
;
_audit_update_record             
;
2026-04-01 deposited with the CCDC.	2026-06-08 downloaded from the CCDC.
;
_audit_creation_method           
;FinalCif V146 by Daniel Kratzert, Freiburg 2025, 
https://dkratzert.de/finalcif.html
;

loop_
_publ_author_phone

''
''
''
''
_shelx_SHELXL_version_number     2018/3
_chemical_name_systematic        ?
_chemical_name_common            ?
_chemical_formula_sum            'C38 H78 Al N Si3'
_chemical_formula_moiety         ?
_chemical_formula_weight         660.26
_chemical_melting_point          ?
_space_group_crystal_system      monoclinic
_space_group_IT_number           14
_space_group_name_H-M_alt        'P 21/c'
_space_group_name_Hall           '-P 2ybc'
_shelx_space_group_comment       
;
The symmetry employed for this shelxl refinement is uniquely defined
by the following loop, which should always be used as a source of
symmetry information in preference to the above space-group names.
They are only intended as comments.
;

loop_
_space_group_symop_operation_xyz
'x, y, z'
'-x, y+1/2, -z+1/2'
'-x, -y, -z'
'x, -y-1/2, z-1/2'

_cell_length_a                   13.7786(17)
_cell_length_b                   13.5158(17)
_cell_length_c                   22.678(3)
_cell_angle_alpha                90
_cell_angle_beta                 96.784(5)
_cell_angle_gamma                90
_cell_volume                     4193.7(9)
_cell_formula_units_Z            4
_cell_measurement_temperature    100(2)
_cell_measurement_reflns_used    9950
_cell_measurement_theta_min      2.3555
_cell_measurement_theta_max      26.3615
_exptl_crystal_description       block
_exptl_crystal_colour            colourless
_exptl_crystal_recrystallization_method ?
_exptl_crystal_density_meas      ?
_exptl_crystal_density_method    ?
_exptl_crystal_density_diffrn    1.046
_exptl_crystal_F_000             1472
_exptl_crystal_size_max          0.224
_exptl_crystal_size_mid          0.159
_exptl_crystal_size_min          0.154
_exptl_absorpt_coefficient_mu    0.159
_exptl_absorpt_correction_type   multi-scan
_exptl_absorpt_correction_T_min  0.6803
_exptl_absorpt_correction_T_max  0.7454
_exptl_absorpt_process_details   
;SADABS-2016/2 - Bruker AXS area detector scaling and absorption correction: 
Krause, L., Herbst-Irmer, R., Sheldrick G.M. & Stalke D., J. Appl. Cryst. 48 
(2015) 3-10
;
_exptl_absorpt_special_details   ?
_shelx_estimated_absorpt_T_min   0.965
_shelx_estimated_absorpt_T_max   0.976
_exptl_transmission_factor_min   ?
_exptl_transmission_factor_max   ?
_exptl_special_details           
;Diffractometer operator: Fiona J. Kiefer
scanspeed      9s per frame
dx      45mm

phi-scans with delta_phi         = 0.5
omega-scans with delta_omega     = 0.5
;
_diffrn_ambient_temperature      100(2)
_diffrn_radiation_type           MoK\a
_diffrn_radiation_wavelength     0.71073
_diffrn_radiation_source         "'TXS rotating anode'"
_diffrn_radiation_monochromator  "'Helios optic'"
_diffrn_measurement_ambient_temperature_device_make ?
_diffrn_radiation_probe          x-ray
_diffrn_source                   ?
_diffrn_source_type              ?
_diffrn_source_voltage           50.0
_diffrn_source_current           50.0
_diffrn_detector                 "'CMOS plate'"
_diffrn_detector_type            ?
_diffrn_detector_area_resol_mean 16
_diffrn_measurement_device       "'\k-geometry diffractometer'"
_diffrn_measurement_device_type  "'Bruker Photon CMOS'"
_diffrn_measurement_method       "'phi- and omega-rotation'"
_diffrn_measurement_specimen_support ?
_diffrn_reflns_number            82069
_diffrn_reflns_av_unetI/netI     0.0380
_diffrn_reflns_av_R_equivalents  0.0759
_diffrn_reflns_theta_min         2.233
_diffrn_reflns_theta_max         26.455
_diffrn_reflns_theta_full        25.242
_diffrn_reflns_limit_h_min       -17
_diffrn_reflns_limit_h_max       17
_diffrn_reflns_limit_k_min       -16
_diffrn_reflns_limit_k_max       16
_diffrn_reflns_limit_l_min       -28
_diffrn_reflns_limit_l_max       28
_diffrn_measured_fraction_theta_max 0.994
_diffrn_measured_fraction_theta_full 0.999
_diffrn_reflns_Laue_measured_fraction_max 0.994
_diffrn_reflns_Laue_measured_fraction_full 0.999
_diffrn_reflns_point_group_measured_fraction_max 0.994
_diffrn_reflns_point_group_measured_fraction_full 0.999
_reflns_number_total             8591
_reflns_number_gt                7104
_reflns_threshold_expression     'I > 2\s(I)'
_reflns_Friedel_coverage         0.000
_reflns_Friedel_fraction_max     .
_reflns_Friedel_fraction_full    .
_reflns_special_details          
;
 Reflections were merged by SHELXL according to the crystal
 class for the calculation of statistics and refinement.
 
 _reflns_Friedel_fraction is defined as the number of unique
 Friedel pairs measured divided by the number that would be
 possible theoretically, ignoring centric projections and
 systematic absences.
;
_computing_data_collection       
'Bruker BIS V6.2.16/2021-10-23 and APEX4 2021.10-0'
_computing_cell_refinement       'SAINT V8.40B'
_computing_data_reduction        'SAINT V8.40B'
_computing_structure_solution    'SHELXT 2018/2 (Sheldrick, 2018)'
_computing_structure_refinement  'SHELXL-2018/3 (Sheldrick, 2018)'
_computing_molecular_graphics    ?
_computing_publication_material  ?
_refine_special_details          ?
_refine_ls_structure_factor_coef Fsqd
_refine_ls_matrix_type           full
_refine_ls_weighting_scheme      calc
_refine_ls_weighting_details     
'w=1/[\s^2^(Fo^2^)+(0.1000P)^2^] where P=(Fo^2^+2Fc^2^)/3'
_atom_sites_solution_primary     direct
_atom_sites_solution_secondary   ?
_atom_sites_solution_hydrogens   geom
_refine_ls_hydrogen_treatment    constr
_refine_ls_number_reflns         8591
_refine_ls_number_parameters     409
_refine_ls_number_restraints     0
_refine_ls_R_factor_all          0.0605
_refine_ls_R_factor_gt           0.0465
_refine_ls_wR_factor_ref         0.1595
_refine_ls_wR_factor_gt          0.1487
_refine_ls_goodness_of_fit_ref   1.203
_refine_ls_restrained_S_all      1.203
_refine_ls_shift/su_max          0.002
_refine_ls_shift/su_mean         0.000
_refine_diff_density_max         0.609
_refine_diff_density_min         -0.297
_refine_diff_density_rms         0.056
_refine_ls_extinction_method     none
_refine_ls_extinction_coef       .

loop_
_atom_type_symbol
_atom_type_description
_atom_type_scat_dispersion_real
_atom_type_scat_dispersion_imag
_atom_type_scat_source
C C 0.0033 0.0016 'International Tables Vol C Tables 4.2.6.8 and 6.1.1.4'
H H 0.0000 0.0000 'International Tables Vol C Tables 4.2.6.8 and 6.1.1.4'
Al Al 0.0645 0.0514 'International Tables Vol C Tables 4.2.6.8 and 6.1.1.4'
N N 0.0061 0.0033 'International Tables Vol C Tables 4.2.6.8 and 6.1.1.4'
Si Si 0.0817 0.0704 'International Tables Vol C Tables 4.2.6.8 and 6.1.1.4'

_geom_special_details            
;
 All esds (except the esd in the dihedral angle between two l.s. planes)
 are estimated using the full covariance matrix.  The cell esds are taken
 into account individually in the estimation of esds in distances, angles
 and torsion angles; correlations between esds in cell parameters are only
 used when they are defined by crystal symmetry.  An approximate (isotropic)
 treatment of cell esds is used for estimating esds involving l.s. planes.
;

loop_
_atom_site_label
_atom_site_type_symbol
_atom_site_fract_x
_atom_site_fract_y
_atom_site_fract_z
_atom_site_U_iso_or_equiv
_atom_site_adp_type
_atom_site_occupancy
_atom_site_site_symmetry_order
_atom_site_calc_flag
_atom_site_refinement_flags_posn
_atom_site_refinement_flags_adp
_atom_site_refinement_flags_occupancy
_atom_site_disorder_assembly
_atom_site_disorder_group
Si1 Si 0.25420(4) -0.06190(4) 0.64647(2) 0.01640(14) Uani 1 1 d . . . . .
Si2 Si 0.27644(4) -0.37664(4) 0.67363(2) 0.01726(14) Uani 1 1 d . . . . .
Si3 Si 0.22961(4) -0.24984(4) 0.48617(2) 0.01692(14) Uani 1 1 d . . . . .
Al1 Al 0.27334(4) -0.23414(4) 0.59858(2) 0.01617(15) Uani 1 1 d . . . . .
N1 N 0.50907(12) -0.23934(13) 0.60726(7) 0.0213(4) Uani 1 1 d . . . . .
C1 C 0.42550(15) -0.23516(14) 0.60355(9) 0.0194(4) Uani 1 1 d . . . . .
C3 C 0.61534(14) -0.24640(15) 0.61053(9) 0.0204(4) Uani 1 1 d . . . . .
C4 C 0.65481(14) -0.29241(16) 0.67058(9) 0.0240(4) Uani 1 1 d . . . . .
H4A H 0.637345 -0.250372 0.703489 0.029 Uiso 1 1 calc R U . . .
H4B H 0.625983 -0.358827 0.674547 0.029 Uiso 1 1 calc R U . . .
C5 C 0.76648(14) -0.30041(17) 0.67313(9) 0.0249(5) Uani 1 1 d . . . . .
H5 H 0.793525 -0.330239 0.711975 0.030 Uiso 1 1 calc R U . . .
C6 C 0.79225(16) -0.36628(16) 0.62283(10) 0.0280(5) Uani 1 1 d . . . . .
H6A H 0.763959 -0.432979 0.626621 0.034 Uiso 1 1 calc R U . . .
H6B H 0.864124 -0.373090 0.624965 0.034 Uiso 1 1 calc R U . . .
C7 C 0.75184(16) -0.32058(18) 0.56324(10) 0.0311(5) Uani 1 1 d . . . . .
H7 H 0.769678 -0.363295 0.530160 0.037 Uiso 1 1 calc R U . . .
C8 C 0.64037(15) -0.31274(18) 0.55962(10) 0.0285(5) Uani 1 1 d . . . . .
H8A H 0.611490 -0.379246 0.563101 0.034 Uiso 1 1 calc R U . . .
H8B H 0.613469 -0.283939 0.520978 0.034 Uiso 1 1 calc R U . . .
C9 C 0.81050(15) -0.19794(17) 0.66758(11) 0.0295(5) Uani 1 1 d . . . . .
H9A H 0.795007 -0.155737 0.700905 0.035 Uiso 1 1 calc R U . . .
H9B H 0.882472 -0.203239 0.669570 0.035 Uiso 1 1 calc R U . . .
C10 C 0.76964(15) -0.15136(17) 0.60917(11) 0.0316(5) Uani 1 1 d . . . . .
H10 H 0.798828 -0.084178 0.605684 0.038 Uiso 1 1 calc R U . . .
C11 C 0.79512(17) -0.2173(2) 0.55776(11) 0.0358(6) Uani 1 1 d . . . . .
H11A H 0.768599 -0.187398 0.519348 0.043 Uiso 1 1 calc R U . . .
H11B H 0.867002 -0.222070 0.558797 0.043 Uiso 1 1 calc R U . . .
C12 C 0.65748(15) -0.14259(16) 0.60531(11) 0.0283(5) Uani 1 1 d . . . . .
H12A H 0.639260 -0.100084 0.637817 0.034 Uiso 1 1 calc R U . . .
H12B H 0.631107 -0.112397 0.566970 0.034 Uiso 1 1 calc R U . . .
C13 C 0.26767(16) -0.06855(16) 0.73050(9) 0.0254(5) Uani 1 1 d . . . . .
H13A H 0.272187 -0.001433 0.746957 0.038 Uiso 1 1 calc R U . . .
H13B H 0.327062 -0.105481 0.744703 0.038 Uiso 1 1 calc R U . . .
H13C H 0.210713 -0.102157 0.743311 0.038 Uiso 1 1 calc R U . . .
C14 C 0.35955(15) 0.02583(16) 0.63054(9) 0.0240(4) Uani 1 1 d . . . . .
C15 C 0.34180(17) 0.13556(16) 0.64526(11) 0.0310(5) Uani 1 1 d . . . . .
H15A H 0.401812 0.173480 0.642813 0.046 Uiso 1 1 calc R U . . .
H15B H 0.323078 0.140583 0.685525 0.046 Uiso 1 1 calc R U . . .
H15C H 0.289245 0.162186 0.616784 0.046 Uiso 1 1 calc R U . . .
C16 C 0.45226(15) -0.00532(17) 0.67052(10) 0.0304(5) Uani 1 1 d . . . . .
H16A H 0.464156 -0.076046 0.665110 0.046 Uiso 1 1 calc R U . . .
H16B H 0.443667 0.007456 0.712119 0.046 Uiso 1 1 calc R U . . .
H16C H 0.508147 0.032749 0.659833 0.046 Uiso 1 1 calc R U . . .
C17 C 0.37944(16) 0.01988(16) 0.56524(9) 0.0258(4) Uani 1 1 d . . . . .
H17A H 0.322298 0.044262 0.539509 0.039 Uiso 1 1 calc R U . . .
H17B H 0.392212 -0.049001 0.555067 0.039 Uiso 1 1 calc R U . . .
H17C H 0.436464 0.060580 0.559573 0.039 Uiso 1 1 calc R U . . .
C18 C 0.12756(14) 0.00037(15) 0.62574(9) 0.0218(4) Uani 1 1 d . . . . .
C19 C 0.10682(16) 0.08101(17) 0.67049(10) 0.0283(5) Uani 1 1 d . . . . .
H19A H 0.157130 0.132446 0.671586 0.042 Uiso 1 1 calc R U . . .
H19B H 0.107595 0.051589 0.710036 0.042 Uiso 1 1 calc R U . . .
H19C H 0.042521 0.110353 0.658335 0.042 Uiso 1 1 calc R U . . .
C20 C 0.04684(15) -0.07741(17) 0.62761(11) 0.0316(5) Uani 1 1 d . . . . .
H20A H -0.017048 -0.046595 0.616363 0.047 Uiso 1 1 calc R U . . .
H20B H 0.049445 -0.104331 0.667894 0.047 Uiso 1 1 calc R U . . .
H20C H 0.056577 -0.130967 0.599782 0.047 Uiso 1 1 calc R U . . .
C21 C 0.11660(16) 0.04430(18) 0.56339(10) 0.0294(5) Uani 1 1 d . . . . .
H21A H 0.131395 -0.006434 0.534904 0.044 Uiso 1 1 calc R U . . .
H21B H 0.161945 0.099899 0.562075 0.044 Uiso 1 1 calc R U . . .
H21C H 0.049400 0.067687 0.553126 0.044 Uiso 1 1 calc R U . . .
C22 C 0.35920(16) -0.32553(16) 0.73941(9) 0.0255(5) Uani 1 1 d . . . . .
H22A H 0.420045 -0.301538 0.726014 0.038 Uiso 1 1 calc R U . . .
H22B H 0.374109 -0.377868 0.769001 0.038 Uiso 1 1 calc R U . . .
H22C H 0.326192 -0.270773 0.757190 0.038 Uiso 1 1 calc R U . . .
C23 C 0.15235(15) -0.40132(16) 0.70397(9) 0.0248(4) Uani 1 1 d . . . . .
C24 C 0.16757(18) -0.43326(18) 0.76932(10) 0.0327(5) Uani 1 1 d . . . . .
H24A H 0.104322 -0.450022 0.782440 0.049 Uiso 1 1 calc R U . . .
H24B H 0.197551 -0.378921 0.793647 0.049 Uiso 1 1 calc R U . . .
H24C H 0.210543 -0.491223 0.773636 0.049 Uiso 1 1 calc R U . . .
C25 C 0.09359(16) -0.30484(17) 0.70086(11) 0.0309(5) Uani 1 1 d . . . . .
H25A H 0.076941 -0.285535 0.659241 0.046 Uiso 1 1 calc R U . . .
H25B H 0.132786 -0.252577 0.722060 0.046 Uiso 1 1 calc R U . . .
H25C H 0.033473 -0.314697 0.719288 0.046 Uiso 1 1 calc R U . . .
C26 C 0.08976(16) -0.47877(18) 0.66801(11) 0.0336(5) Uani 1 1 d . . . . .
H26A H 0.082281 -0.460356 0.625924 0.050 Uiso 1 1 calc R U . . .
H26B H 0.025257 -0.482038 0.682074 0.050 Uiso 1 1 calc R U . . .
H26C H 0.121619 -0.543551 0.672996 0.050 Uiso 1 1 calc R U . . .
C27 C 0.33863(14) -0.50143(15) 0.65558(8) 0.0203(4) Uani 1 1 d . . . . .
C28 C 0.33684(16) -0.57750(16) 0.70590(9) 0.0258(5) Uani 1 1 d . . . . .
H28A H 0.269276 -0.597998 0.708569 0.039 Uiso 1 1 calc R U . . .
H28B H 0.364225 -0.547604 0.743601 0.039 Uiso 1 1 calc R U . . .
H28C H 0.375882 -0.635358 0.697587 0.039 Uiso 1 1 calc R U . . .
C29 C 0.29316(17) -0.55087(17) 0.59793(9) 0.0280(5) Uani 1 1 d . . . . .
H29A H 0.295842 -0.505151 0.564620 0.042 Uiso 1 1 calc R U . . .
H29B H 0.224915 -0.567889 0.601370 0.042 Uiso 1 1 calc R U . . .
H29C H 0.329668 -0.611148 0.590975 0.042 Uiso 1 1 calc R U . . .
C30 C 0.44623(15) -0.48161(17) 0.64911(10) 0.0267(5) Uani 1 1 d . . . . .
H30A H 0.479214 -0.544335 0.642874 0.040 Uiso 1 1 calc R U . . .
H30B H 0.477638 -0.449854 0.685282 0.040 Uiso 1 1 calc R U . . .
H30C H 0.450745 -0.437955 0.615042 0.040 Uiso 1 1 calc R U . . .
C31 C 0.20176(16) -0.12466(15) 0.44972(9) 0.0251(5) Uani 1 1 d . . . . .
H31A H 0.200837 -0.131052 0.406614 0.038 Uiso 1 1 calc R U . . .
H31B H 0.252253 -0.077028 0.464901 0.038 Uiso 1 1 calc R U . . .
H31C H 0.137852 -0.101415 0.458872 0.038 Uiso 1 1 calc R U . . .
C32 C 0.41319(16) -0.21715(17) 0.44619(10) 0.0271(5) Uani 1 1 d . . . . .
H32A H 0.469011 -0.241464 0.427318 0.041 Uiso 1 1 calc R U . . .
H32B H 0.435267 -0.197547 0.487188 0.041 Uiso 1 1 calc R U . . .
H32C H 0.384344 -0.159912 0.424096 0.041 Uiso 1 1 calc R U . . .
C33 C 0.33640(15) -0.29939(15) 0.44613(8) 0.0216(4) Uani 1 1 d . . . . .
C34 C 0.30363(16) -0.32638(17) 0.38073(9) 0.0273(5) Uani 1 1 d . . . . .
H34A H 0.269754 -0.269842 0.360576 0.041 Uiso 1 1 calc R U . . .
H34B H 0.259290 -0.383272 0.379056 0.041 Uiso 1 1 calc R U . . .
H34C H 0.361017 -0.343186 0.361014 0.041 Uiso 1 1 calc R U . . .
C35 C 0.38533(15) -0.39210(16) 0.47619(9) 0.0241(4) Uani 1 1 d . . . . .
H35A H 0.338369 -0.446846 0.473339 0.036 Uiso 1 1 calc R U . . .
H35B H 0.406681 -0.377783 0.518078 0.036 Uiso 1 1 calc R U . . .
H35C H 0.442016 -0.410566 0.456244 0.036 Uiso 1 1 calc R U . . .
C36 C 0.10934(15) -0.32421(15) 0.46662(9) 0.0229(4) Uani 1 1 d . . . . .
C37 C 0.03620(15) -0.28989(18) 0.50836(10) 0.0295(5) Uani 1 1 d . . . . .
H37A H 0.025760 -0.218433 0.503886 0.044 Uiso 1 1 calc R U . . .
H37B H 0.062148 -0.304770 0.549511 0.044 Uiso 1 1 calc R U . . .
H37C H -0.026038 -0.324550 0.498348 0.044 Uiso 1 1 calc R U . . .
C38 C 0.12403(16) -0.43511(16) 0.47549(10) 0.0265(5) Uani 1 1 d . . . . .
H38A H 0.061366 -0.469181 0.465908 0.040 Uiso 1 1 calc R U . . .
H38B H 0.149520 -0.448353 0.516923 0.040 Uiso 1 1 calc R U . . .
H38C H 0.170663 -0.459187 0.449336 0.040 Uiso 1 1 calc R U . . .
C39 C 0.06247(17) -0.30551(19) 0.40295(10) 0.0337(5) Uani 1 1 d . . . . .
H39A H 0.104762 -0.332199 0.374949 0.051 Uiso 1 1 calc R U . . .
H39B H 0.054059 -0.234189 0.396448 0.051 Uiso 1 1 calc R U . . .
H39C H -0.001418 -0.338184 0.396710 0.051 Uiso 1 1 calc R U . . .

loop_
_atom_site_aniso_label
_atom_site_aniso_U_11
_atom_site_aniso_U_22
_atom_site_aniso_U_33
_atom_site_aniso_U_23
_atom_site_aniso_U_13
_atom_site_aniso_U_12
Si1 0.0169(3) 0.0154(3) 0.0167(3) -0.00133(19) 0.00105(19) 0.0012(2)
Si2 0.0190(3) 0.0177(3) 0.0154(3) 0.0024(2) 0.0033(2) 0.0023(2)
Si3 0.0203(3) 0.0156(3) 0.0147(3) -0.00011(19) 0.0008(2) 0.0002(2)
Al1 0.0193(3) 0.0148(3) 0.0145(3) 0.0003(2) 0.0026(2) -0.0003(2)
N1 0.0208(9) 0.0225(9) 0.0211(9) -0.0020(7) 0.0046(7) 0.0006(7)
C1 0.0230(11) 0.0174(10) 0.0180(9) 0.0001(7) 0.0031(7) 0.0002(8)
C3 0.0145(9) 0.0212(10) 0.0259(11) -0.0015(8) 0.0035(8) 0.0000(8)
C4 0.0215(10) 0.0265(11) 0.0244(10) 0.0019(9) 0.0041(8) -0.0005(8)
C5 0.0193(10) 0.0277(12) 0.0268(11) 0.0024(9) -0.0016(8) -0.0004(8)
C6 0.0226(10) 0.0224(11) 0.0383(12) -0.0025(9) 0.0000(9) 0.0034(9)
C7 0.0281(11) 0.0390(13) 0.0270(11) -0.0105(10) 0.0065(9) 0.0104(10)
C8 0.0248(11) 0.0354(13) 0.0247(11) -0.0074(9) 0.0008(8) 0.0063(9)
C9 0.0183(10) 0.0275(12) 0.0429(13) -0.0088(10) 0.0049(9) -0.0007(9)
C10 0.0198(11) 0.0195(11) 0.0572(15) 0.0074(10) 0.0115(10) 0.0004(8)
C11 0.0230(11) 0.0500(16) 0.0370(13) 0.0139(12) 0.0139(9) 0.0085(10)
C12 0.0210(10) 0.0214(11) 0.0440(13) 0.0066(10) 0.0100(9) 0.0030(8)
C13 0.0316(11) 0.0233(11) 0.0209(10) -0.0024(8) 0.0016(8) 0.0040(9)
C14 0.0229(10) 0.0210(10) 0.0280(11) -0.0037(8) 0.0032(8) -0.0045(8)
C15 0.0319(12) 0.0206(11) 0.0414(13) -0.0060(10) 0.0082(10) -0.0055(9)
C16 0.0213(10) 0.0317(12) 0.0369(12) -0.0107(10) -0.0028(9) -0.0021(9)
C17 0.0260(10) 0.0244(11) 0.0284(11) -0.0008(9) 0.0088(8) -0.0054(9)
C18 0.0197(9) 0.0220(10) 0.0239(10) 0.0003(8) 0.0027(8) 0.0043(8)
C19 0.0280(11) 0.0251(11) 0.0329(12) -0.0032(9) 0.0079(9) 0.0057(9)
C20 0.0208(10) 0.0257(12) 0.0487(14) 0.0003(10) 0.0050(9) 0.0017(9)
C21 0.0253(11) 0.0357(13) 0.0268(11) 0.0061(9) 0.0012(8) 0.0094(9)
C22 0.0307(11) 0.0246(11) 0.0201(10) -0.0014(8) -0.0016(8) 0.0042(9)
C23 0.0252(10) 0.0239(11) 0.0272(11) 0.0048(9) 0.0112(8) 0.0039(9)
C24 0.0395(13) 0.0315(12) 0.0299(12) 0.0071(10) 0.0152(10) 0.0035(10)
C25 0.0288(11) 0.0286(12) 0.0371(13) 0.0051(10) 0.0120(9) 0.0040(9)
C26 0.0273(11) 0.0300(12) 0.0447(14) 0.0015(10) 0.0093(10) -0.0056(10)
C27 0.0244(10) 0.0180(10) 0.0189(9) 0.0009(8) 0.0034(8) 0.0025(8)
C28 0.0321(11) 0.0200(10) 0.0254(11) 0.0041(8) 0.0036(9) 0.0043(9)
C29 0.0348(12) 0.0249(11) 0.0245(11) -0.0020(9) 0.0044(9) -0.0011(9)
C30 0.0261(11) 0.0268(11) 0.0284(11) 0.0032(9) 0.0076(8) 0.0048(9)
C31 0.0341(12) 0.0197(10) 0.0205(10) 0.0011(8) -0.0016(8) 0.0033(9)
C32 0.0272(11) 0.0297(12) 0.0253(11) 0.0021(9) 0.0069(8) -0.0039(9)
C33 0.0261(10) 0.0223(10) 0.0172(9) -0.0001(8) 0.0059(8) -0.0004(8)
C34 0.0312(11) 0.0320(12) 0.0192(10) -0.0023(9) 0.0052(8) 0.0015(9)
C35 0.0261(10) 0.0249(11) 0.0221(10) 0.0011(8) 0.0066(8) 0.0028(9)
C36 0.0204(10) 0.0214(11) 0.0262(11) -0.0005(8) -0.0004(8) -0.0002(8)
C37 0.0210(10) 0.0331(13) 0.0347(12) -0.0063(10) 0.0046(9) 0.0004(9)
C38 0.0260(11) 0.0213(11) 0.0325(12) -0.0022(9) 0.0050(9) -0.0043(8)
C39 0.0332(12) 0.0370(13) 0.0286(12) -0.0010(10) -0.0059(9) -0.0030(10)

loop_
_geom_bond_atom_site_label_1
_geom_bond_atom_site_label_2
_geom_bond_distance
_geom_bond_site_symmetry_2
_geom_bond_publ_flag
Si1 C13 1.895(2) . ?
Si1 C14 1.941(2) . ?
Si1 C18 1.944(2) . ?
Si1 Al1 2.5954(8) . ?
Si2 C22 1.898(2) . ?
Si2 C23 1.946(2) . ?
Si2 C27 1.957(2) . ?
Si2 Al1 2.5672(8) . ?
Si3 C31 1.902(2) . ?
Si3 C33 1.938(2) . ?
Si3 C36 1.944(2) . ?
Si3 Al1 2.5581(8) . ?
Al1 C1 2.086(2) . ?
N1 C1 1.146(3) . ?
N1 C3 1.460(2) . ?
C3 C12 1.528(3) . ?
C3 C8 1.533(3) . ?
C3 C4 1.537(3) . ?
C4 C5 1.537(3) . ?
C4 H4A 0.9900 . ?
C4 H4B 0.9900 . ?
C5 C6 1.522(3) . ?
C5 C9 1.523(3) . ?
C5 H5 1.0000 . ?
C6 C7 1.530(3) . ?
C6 H6A 0.9900 . ?
C6 H6B 0.9900 . ?
C7 C11 1.529(4) . ?
C7 C8 1.532(3) . ?
C7 H7 1.0000 . ?
C8 H8A 0.9900 . ?
C8 H8B 0.9900 . ?
C9 C10 1.514(3) . ?
C9 H9A 0.9900 . ?
C9 H9B 0.9900 . ?
C10 C11 1.540(4) . ?
C10 C12 1.542(3) . ?
C10 H10 1.0000 . ?
C11 H11A 0.9900 . ?
C11 H11B 0.9900 . ?
C12 H12A 0.9900 . ?
C12 H12B 0.9900 . ?
C13 H13A 0.9800 . ?
C13 H13B 0.9800 . ?
C13 H13C 0.9800 . ?
C14 C16 1.535(3) . ?
C14 C17 1.540(3) . ?
C14 C15 1.546(3) . ?
C15 H15A 0.9800 . ?
C15 H15B 0.9800 . ?
C15 H15C 0.9800 . ?
C16 H16A 0.9800 . ?
C16 H16B 0.9800 . ?
C16 H16C 0.9800 . ?
C17 H17A 0.9800 . ?
C17 H17B 0.9800 . ?
C17 H17C 0.9800 . ?
C18 C21 1.524(3) . ?
C18 C20 1.535(3) . ?
C18 C19 1.539(3) . ?
C19 H19A 0.9800 . ?
C19 H19B 0.9800 . ?
C19 H19C 0.9800 . ?
C20 H20A 0.9800 . ?
C20 H20B 0.9800 . ?
C20 H20C 0.9800 . ?
C21 H21A 0.9800 . ?
C21 H21B 0.9800 . ?
C21 H21C 0.9800 . ?
C22 H22A 0.9800 . ?
C22 H22B 0.9800 . ?
C22 H22C 0.9800 . ?
C23 C26 1.529(3) . ?
C23 C25 1.532(3) . ?
C23 C24 1.534(3) . ?
C24 H24A 0.9800 . ?
C24 H24B 0.9800 . ?
C24 H24C 0.9800 . ?
C25 H25A 0.9800 . ?
C25 H25B 0.9800 . ?
C25 H25C 0.9800 . ?
C26 H26A 0.9800 . ?
C26 H26B 0.9800 . ?
C26 H26C 0.9800 . ?
C27 C30 1.531(3) . ?
C27 C29 1.535(3) . ?
C27 C28 1.538(3) . ?
C28 H28A 0.9800 . ?
C28 H28B 0.9800 . ?
C28 H28C 0.9800 . ?
C29 H29A 0.9800 . ?
C29 H29B 0.9800 . ?
C29 H29C 0.9800 . ?
C30 H30A 0.9800 . ?
C30 H30B 0.9800 . ?
C30 H30C 0.9800 . ?
C31 H31A 0.9800 . ?
C31 H31B 0.9800 . ?
C31 H31C 0.9800 . ?
C32 C33 1.535(3) . ?
C32 H32A 0.9800 . ?
C32 H32B 0.9800 . ?
C32 H32C 0.9800 . ?
C33 C34 1.542(3) . ?
C33 C35 1.543(3) . ?
C34 H34A 0.9800 . ?
C34 H34B 0.9800 . ?
C34 H34C 0.9800 . ?
C35 H35A 0.9800 . ?
C35 H35B 0.9800 . ?
C35 H35C 0.9800 . ?
C36 C38 1.523(3) . ?
C36 C39 1.532(3) . ?
C36 C37 1.534(3) . ?
C37 H37A 0.9800 . ?
C37 H37B 0.9800 . ?
C37 H37C 0.9800 . ?
C38 H38A 0.9800 . ?
C38 H38B 0.9800 . ?
C38 H38C 0.9800 . ?
C39 H39A 0.9800 . ?
C39 H39B 0.9800 . ?
C39 H39C 0.9800 . ?

loop_
_geom_angle_atom_site_label_1
_geom_angle_atom_site_label_2
_geom_angle_atom_site_label_3
_geom_angle
_geom_angle_site_symmetry_1
_geom_angle_site_symmetry_3
_geom_angle_publ_flag
C13 Si1 C14 103.27(9) . . ?
C13 Si1 C18 104.01(9) . . ?
C14 Si1 C18 111.10(9) . . ?
C13 Si1 Al1 112.06(7) . . ?
C14 Si1 Al1 110.79(7) . . ?
C18 Si1 Al1 114.81(7) . . ?
C22 Si2 C23 104.83(10) . . ?
C22 Si2 C27 103.94(9) . . ?
C23 Si2 C27 110.55(9) . . ?
C22 Si2 Al1 102.09(7) . . ?
C23 Si2 Al1 114.62(7) . . ?
C27 Si2 Al1 118.78(6) . . ?
C31 Si3 C33 103.25(9) . . ?
C31 Si3 C36 103.77(9) . . ?
C33 Si3 C36 112.86(9) . . ?
C31 Si3 Al1 111.78(7) . . ?
C33 Si3 Al1 113.15(6) . . ?
C36 Si3 Al1 111.36(7) . . ?
C1 Al1 Si3 99.80(6) . . ?
C1 Al1 Si2 91.22(6) . . ?
Si3 Al1 Si2 125.59(3) . . ?
C1 Al1 Si1 97.73(6) . . ?
Si3 Al1 Si1 117.89(3) . . ?
Si2 Al1 Si1 112.96(3) . . ?
C1 N1 C3 178.4(2) . . ?
N1 C1 Al1 177.32(18) . . ?
N1 C3 C12 108.90(16) . . ?
N1 C3 C8 108.26(16) . . ?
C12 C3 C8 110.93(18) . . ?
N1 C3 C4 108.61(16) . . ?
C12 C3 C4 110.01(17) . . ?
C8 C3 C4 110.07(17) . . ?
C5 C4 C3 108.04(16) . . ?
C5 C4 H4A 110.1 . . ?
C3 C4 H4A 110.1 . . ?
C5 C4 H4B 110.1 . . ?
C3 C4 H4B 110.1 . . ?
H4A C4 H4B 108.4 . . ?
C6 C5 C9 109.85(18) . . ?
C6 C5 C4 109.53(17) . . ?
C9 C5 C4 109.86(18) . . ?
C6 C5 H5 109.2 . . ?
C9 C5 H5 109.2 . . ?
C4 C5 H5 109.2 . . ?
C5 C6 C7 109.46(18) . . ?
C5 C6 H6A 109.8 . . ?
C7 C6 H6A 109.8 . . ?
C5 C6 H6B 109.8 . . ?
C7 C6 H6B 109.8 . . ?
H6A C6 H6B 108.2 . . ?
C11 C7 C6 109.61(19) . . ?
C11 C7 C8 109.31(19) . . ?
C6 C7 C8 109.47(19) . . ?
C11 C7 H7 109.5 . . ?
C6 C7 H7 109.5 . . ?
C8 C7 H7 109.5 . . ?
C7 C8 C3 108.27(17) . . ?
C7 C8 H8A 110.0 . . ?
C3 C8 H8A 110.0 . . ?
C7 C8 H8B 110.0 . . ?
C3 C8 H8B 110.0 . . ?
H8A C8 H8B 108.4 . . ?
C10 C9 C5 109.87(18) . . ?
C10 C9 H9A 109.7 . . ?
C5 C9 H9A 109.7 . . ?
C10 C9 H9B 109.7 . . ?
C5 C9 H9B 109.7 . . ?
H9A C9 H9B 108.2 . . ?
C9 C10 C11 109.11(19) . . ?
C9 C10 C12 110.38(18) . . ?
C11 C10 C12 108.54(19) . . ?
C9 C10 H10 109.6 . . ?
C11 C10 H10 109.6 . . ?
C12 C10 H10 109.6 . . ?
C7 C11 C10 109.91(18) . . ?
C7 C11 H11A 109.7 . . ?
C10 C11 H11A 109.7 . . ?
C7 C11 H11B 109.7 . . ?
C10 C11 H11B 109.7 . . ?
H11A C11 H11B 108.2 . . ?
C3 C12 C10 108.20(17) . . ?
C3 C12 H12A 110.1 . . ?
C10 C12 H12A 110.1 . . ?
C3 C12 H12B 110.1 . . ?
C10 C12 H12B 110.1 . . ?
H12A C12 H12B 108.4 . . ?
Si1 C13 H13A 109.5 . . ?
Si1 C13 H13B 109.5 . . ?
H13A C13 H13B 109.5 . . ?
Si1 C13 H13C 109.5 . . ?
H13A C13 H13C 109.5 . . ?
H13B C13 H13C 109.5 . . ?
C16 C14 C17 108.86(17) . . ?
C16 C14 C15 106.10(18) . . ?
C17 C14 C15 107.97(18) . . ?
C16 C14 Si1 108.12(15) . . ?
C17 C14 Si1 111.66(14) . . ?
C15 C14 Si1 113.89(15) . . ?
C14 C15 H15A 109.5 . . ?
C14 C15 H15B 109.5 . . ?
H15A C15 H15B 109.5 . . ?
C14 C15 H15C 109.5 . . ?
H15A C15 H15C 109.5 . . ?
H15B C15 H15C 109.5 . . ?
C14 C16 H16A 109.5 . . ?
C14 C16 H16B 109.5 . . ?
H16A C16 H16B 109.5 . . ?
C14 C16 H16C 109.5 . . ?
H16A C16 H16C 109.5 . . ?
H16B C16 H16C 109.5 . . ?
C14 C17 H17A 109.5 . . ?
C14 C17 H17B 109.5 . . ?
H17A C17 H17B 109.5 . . ?
C14 C17 H17C 109.5 . . ?
H17A C17 H17C 109.5 . . ?
H17B C17 H17C 109.5 . . ?
C21 C18 C20 107.45(18) . . ?
C21 C18 C19 109.26(18) . . ?
C20 C18 C19 105.98(17) . . ?
C21 C18 Si1 112.38(14) . . ?
C20 C18 Si1 109.24(14) . . ?
C19 C18 Si1 112.23(14) . . ?
C18 C19 H19A 109.5 . . ?
C18 C19 H19B 109.5 . . ?
H19A C19 H19B 109.5 . . ?
C18 C19 H19C 109.5 . . ?
H19A C19 H19C 109.5 . . ?
H19B C19 H19C 109.5 . . ?
C18 C20 H20A 109.5 . . ?
C18 C20 H20B 109.5 . . ?
H20A C20 H20B 109.5 . . ?
C18 C20 H20C 109.5 . . ?
H20A C20 H20C 109.5 . . ?
H20B C20 H20C 109.5 . . ?
C18 C21 H21A 109.5 . . ?
C18 C21 H21B 109.5 . . ?
H21A C21 H21B 109.5 . . ?
C18 C21 H21C 109.5 . . ?
H21A C21 H21C 109.5 . . ?
H21B C21 H21C 109.5 . . ?
Si2 C22 H22A 109.5 . . ?
Si2 C22 H22B 109.5 . . ?
H22A C22 H22B 109.5 . . ?
Si2 C22 H22C 109.5 . . ?
H22A C22 H22C 109.5 . . ?
H22B C22 H22C 109.5 . . ?
C26 C23 C25 107.24(18) . . ?
C26 C23 C24 109.07(18) . . ?
C25 C23 C24 107.17(18) . . ?
C26 C23 Si2 113.11(15) . . ?
C25 C23 Si2 108.63(14) . . ?
C24 C23 Si2 111.37(15) . . ?
C23 C24 H24A 109.5 . . ?
C23 C24 H24B 109.5 . . ?
H24A C24 H24B 109.5 . . ?
C23 C24 H24C 109.5 . . ?
H24A C24 H24C 109.5 . . ?
H24B C24 H24C 109.5 . . ?
C23 C25 H25A 109.5 . . ?
C23 C25 H25B 109.5 . . ?
H25A C25 H25B 109.5 . . ?
C23 C25 H25C 109.5 . . ?
H25A C25 H25C 109.5 . . ?
H25B C25 H25C 109.5 . . ?
C23 C26 H26A 109.5 . . ?
C23 C26 H26B 109.5 . . ?
H26A C26 H26B 109.5 . . ?
C23 C26 H26C 109.5 . . ?
H26A C26 H26C 109.5 . . ?
H26B C26 H26C 109.5 . . ?
C30 C27 C29 107.29(17) . . ?
C30 C27 C28 106.78(16) . . ?
C29 C27 C28 107.48(17) . . ?
C30 C27 Si2 108.80(14) . . ?
C29 C27 Si2 114.12(14) . . ?
C28 C27 Si2 112.03(14) . . ?
C27 C28 H28A 109.5 . . ?
C27 C28 H28B 109.5 . . ?
H28A C28 H28B 109.5 . . ?
C27 C28 H28C 109.5 . . ?
H28A C28 H28C 109.5 . . ?
H28B C28 H28C 109.5 . . ?
C27 C29 H29A 109.5 . . ?
C27 C29 H29B 109.5 . . ?
H29A C29 H29B 109.5 . . ?
C27 C29 H29C 109.5 . . ?
H29A C29 H29C 109.5 . . ?
H29B C29 H29C 109.5 . . ?
C27 C30 H30A 109.5 . . ?
C27 C30 H30B 109.5 . . ?
H30A C30 H30B 109.5 . . ?
C27 C30 H30C 109.5 . . ?
H30A C30 H30C 109.5 . . ?
H30B C30 H30C 109.5 . . ?
Si3 C31 H31A 109.5 . . ?
Si3 C31 H31B 109.5 . . ?
H31A C31 H31B 109.5 . . ?
Si3 C31 H31C 109.5 . . ?
H31A C31 H31C 109.5 . . ?
H31B C31 H31C 109.5 . . ?
C33 C32 H32A 109.5 . . ?
C33 C32 H32B 109.5 . . ?
H32A C32 H32B 109.5 . . ?
C33 C32 H32C 109.5 . . ?
H32A C32 H32C 109.5 . . ?
H32B C32 H32C 109.5 . . ?
C32 C33 C34 107.20(17) . . ?
C32 C33 C35 108.82(17) . . ?
C34 C33 C35 107.20(17) . . ?
C32 C33 Si3 108.12(14) . . ?
C34 C33 Si3 112.35(14) . . ?
C35 C33 Si3 112.96(13) . . ?
C33 C34 H34A 109.5 . . ?
C33 C34 H34B 109.5 . . ?
H34A C34 H34B 109.5 . . ?
C33 C34 H34C 109.5 . . ?
H34A C34 H34C 109.5 . . ?
H34B C34 H34C 109.5 . . ?
C33 C35 H35A 109.5 . . ?
C33 C35 H35B 109.5 . . ?
H35A C35 H35B 109.5 . . ?
C33 C35 H35C 109.5 . . ?
H35A C35 H35C 109.5 . . ?
H35B C35 H35C 109.5 . . ?
C38 C36 C39 108.76(18) . . ?
C38 C36 C37 107.64(18) . . ?
C39 C36 C37 107.30(18) . . ?
C38 C36 Si3 112.48(14) . . ?
C39 C36 Si3 112.51(15) . . ?
C37 C36 Si3 107.90(14) . . ?
C36 C37 H37A 109.5 . . ?
C36 C37 H37B 109.5 . . ?
H37A C37 H37B 109.5 . . ?
C36 C37 H37C 109.5 . . ?
H37A C37 H37C 109.5 . . ?
H37B C37 H37C 109.5 . . ?
C36 C38 H38A 109.5 . . ?
C36 C38 H38B 109.5 . . ?
H38A C38 H38B 109.5 . . ?
C36 C38 H38C 109.5 . . ?
H38A C38 H38C 109.5 . . ?
H38B C38 H38C 109.5 . . ?
C36 C39 H39A 109.5 . . ?
C36 C39 H39B 109.5 . . ?
H39A C39 H39B 109.5 . . ?
C36 C39 H39C 109.5 . . ?
H39A C39 H39C 109.5 . . ?
H39B C39 H39C 109.5 . . ?

loop_
_geom_torsion_atom_site_label_1
_geom_torsion_atom_site_label_2
_geom_torsion_atom_site_label_3
_geom_torsion_atom_site_label_4
_geom_torsion
_geom_torsion_site_symmetry_1
_geom_torsion_site_symmetry_2
_geom_torsion_site_symmetry_3
_geom_torsion_site_symmetry_4
_geom_torsion_publ_flag
N1 C3 C4 C5 179.40(16) . . . . ?
C12 C3 C4 C5 -61.5(2) . . . . ?
C8 C3 C4 C5 61.0(2) . . . . ?
C3 C4 C5 C6 -60.5(2) . . . . ?
C3 C4 C5 C9 60.3(2) . . . . ?
C9 C5 C6 C7 -59.8(2) . . . . ?
C4 C5 C6 C7 61.0(2) . . . . ?
C5 C6 C7 C11 59.0(2) . . . . ?
C5 C6 C7 C8 -60.9(2) . . . . ?
C11 C7 C8 C3 -59.7(2) . . . . ?
C6 C7 C8 C3 60.4(2) . . . . ?
N1 C3 C8 C7 -179.72(18) . . . . ?
C12 C3 C8 C7 60.9(2) . . . . ?
C4 C3 C8 C7 -61.1(2) . . . . ?
C6 C5 C9 C10 60.7(2) . . . . ?
C4 C5 C9 C10 -59.8(2) . . . . ?
C5 C9 C10 C11 -59.9(2) . . . . ?
C5 C9 C10 C12 59.3(2) . . . . ?
C6 C7 C11 C10 -58.9(2) . . . . ?
C8 C7 C11 C10 61.1(2) . . . . ?
C9 C10 C11 C7 59.3(2) . . . . ?
C12 C10 C11 C7 -61.1(2) . . . . ?
N1 C3 C12 C10 179.71(17) . . . . ?
C8 C3 C12 C10 -61.2(2) . . . . ?
C4 C3 C12 C10 60.8(2) . . . . ?
C9 C10 C12 C3 -59.4(2) . . . . ?
C11 C10 C12 C3 60.1(2) . . . . ?

_shelx_res_file                  
;
TITL ZhuYu25_0ma      P -1         R = 0.05 New:P21/c
    zhuyu25_0ma_pl.res
    created by SHELXL-2018/3 at 15:27:08 on 06-Feb-2025
CELL  0.71073   13.7786   13.5158   22.6780    90.000    96.784    90.000
ZERR        4    0.0017    0.0017    0.0030     0.000     0.005     0.000
LATT   1
SYMM             - X ,    0.50000 + Y ,    0.50000 - Z
SFAC  C   2.31000  20.84392   1.02000  10.20751   1.58860   0.56870   0.86500 =
         51.65125   0.21560   0.00330   0.00160    11.500   0.68000  12.01000
SFAC  H   0.49300  10.51091   0.32291  26.12573   0.14019   3.14236   0.04081 =
         57.79977   0.00304   0.00000   0.00000     0.624   0.35000   1.00800
SFAC Al   6.42021   3.03870   1.90020   0.74260   1.59360  31.54724   1.96460 =
         85.08868   1.11510   0.06450   0.05140   229.000   1.35000  26.98000
SFAC  N  12.21261   0.00570   3.13220   9.89331   2.01250  28.99754   1.16630 =
          0.58260 -11.52901   0.00610   0.00330    19.600   0.68000  14.01000
SFAC Si   6.29151   2.43860   3.03530  32.33374   1.98910   0.67850   1.54100 =
         81.69379   1.14070   0.08170   0.07040   310.000   1.20000  28.09000
UNIT   152  312   4   4  12
OMIT 1 1 5
OMIT 1 1 0
OMIT 1 3 7
OMIT 3 1 6
LIST 4
TEMP -173.5
SIZE 0.224 0.159 0.154
L.S. 5
FMAP 2
PLAN -20
ACTA
CONF
BOND $H
WGHT    0.100000
FVAR       0.31264
RESI 0
SI1   5    0.254203   -0.061904    0.646473    11.00000    0.01692    0.01538 =
         0.01668   -0.00133    0.00105    0.00121
SI2   5    0.276439   -0.376644    0.673628    11.00000    0.01896    0.01772 =
         0.01540    0.00235    0.00327    0.00231
SI3   5    0.229605   -0.249838    0.486172    11.00000    0.02026    0.01555 =
         0.01466   -0.00011    0.00079    0.00024
AL1   3    0.273339   -0.234143    0.598581    11.00000    0.01932    0.01481 =
         0.01451    0.00029    0.00262   -0.00028
N1    4    0.509072   -0.239336    0.607260    11.00000    0.02078    0.02252 =
         0.02107   -0.00199    0.00462    0.00056
C1    1    0.425499   -0.235162    0.603553    11.00000    0.02303    0.01742 =
         0.01800    0.00012    0.00312    0.00016
C3    1    0.615340   -0.246398    0.610532    11.00000    0.01452    0.02121 =
         0.02585   -0.00146    0.00355    0.00000
C4    1    0.654814   -0.292412    0.670583    11.00000    0.02147    0.02654 =
         0.02445    0.00187    0.00405   -0.00053
AFIX  23
H4A   2    0.637345   -0.250372    0.703489    11.00000   -1.20000
H4B   2    0.625983   -0.358827    0.674547    11.00000   -1.20000
AFIX   0
C5    1    0.766475   -0.300407    0.673128    11.00000    0.01927    0.02769 =
         0.02682    0.00240   -0.00157   -0.00037
AFIX  13
H5    2    0.793525   -0.330239    0.711975    11.00000   -1.20000
AFIX   0
C6    1    0.792255   -0.366276    0.622828    11.00000    0.02259    0.02239 =
         0.03829   -0.00245   -0.00001    0.00338
AFIX  23
H6A   2    0.763959   -0.432979    0.626621    11.00000   -1.20000
H6B   2    0.864124   -0.373090    0.624965    11.00000   -1.20000
AFIX   0
C7    1    0.751839   -0.320578    0.563237    11.00000    0.02807    0.03900 =
         0.02702   -0.01049    0.00654    0.01041
AFIX  13
H7    2    0.769678   -0.363295    0.530160    11.00000   -1.20000
AFIX   0
C8    1    0.640370   -0.312735    0.559620    11.00000    0.02480    0.03537 =
         0.02472   -0.00736    0.00084    0.00632
AFIX  23
H8A   2    0.611490   -0.379246    0.563101    11.00000   -1.20000
H8B   2    0.613469   -0.283939    0.520978    11.00000   -1.20000
AFIX   0
C9    1    0.810497   -0.197936    0.667581    11.00000    0.01829    0.02751 =
         0.04295   -0.00884    0.00489   -0.00065
AFIX  23
H9A   2    0.795007   -0.155737    0.700905    11.00000   -1.20000
H9B   2    0.882472   -0.203239    0.669570    11.00000   -1.20000
AFIX   0
C10   1    0.769642   -0.151360    0.609173    11.00000    0.01976    0.01954 =
         0.05716    0.00744    0.01151    0.00040
AFIX  13
H10   2    0.798828   -0.084178    0.605684    11.00000   -1.20000
AFIX   0
C11   1    0.795124   -0.217262    0.557759    11.00000    0.02299    0.04999 =
         0.03700    0.01392    0.01390    0.00849
AFIX  23
H11A  2    0.768599   -0.187398    0.519348    11.00000   -1.20000
H11B  2    0.867002   -0.222070    0.558797    11.00000   -1.20000
AFIX   0
C12   1    0.657483   -0.142589    0.605315    11.00000    0.02096    0.02139 =
         0.04405    0.00658    0.00996    0.00295
AFIX  23
H12A  2    0.639260   -0.100084    0.637817    11.00000   -1.20000
H12B  2    0.631107   -0.112397    0.566970    11.00000   -1.20000
AFIX   0
C13   1    0.267667   -0.068545    0.730504    11.00000    0.03163    0.02329 =
         0.02089   -0.00243    0.00163    0.00404
AFIX 137
H13A  2    0.272187   -0.001433    0.746957    11.00000   -1.50000
H13B  2    0.327062   -0.105481    0.744703    11.00000   -1.50000
H13C  2    0.210713   -0.102157    0.743311    11.00000   -1.50000
AFIX   0
C14   1    0.359546    0.025828    0.630543    11.00000    0.02288    0.02103 =
         0.02803   -0.00366    0.00325   -0.00451
C15   1    0.341795    0.135564    0.645264    11.00000    0.03194    0.02060 =
         0.04139   -0.00596    0.00822   -0.00552
AFIX 137
H15A  2    0.401812    0.173480    0.642813    11.00000   -1.50000
H15B  2    0.323078    0.140583    0.685525    11.00000   -1.50000
H15C  2    0.289245    0.162186    0.616784    11.00000   -1.50000
AFIX   0
C16   1    0.452264   -0.005320    0.670516    11.00000    0.02128    0.03167 =
         0.03688   -0.01072   -0.00276   -0.00207
AFIX 137
H16A  2    0.464156   -0.076046    0.665110    11.00000   -1.50000
H16B  2    0.443667    0.007456    0.712119    11.00000   -1.50000
H16C  2    0.508147    0.032749    0.659833    11.00000   -1.50000
AFIX   0
C17   1    0.379438    0.019876    0.565238    11.00000    0.02596    0.02440 =
         0.02843   -0.00077    0.00881   -0.00543
AFIX 137
H17A  2    0.322298    0.044262    0.539509    11.00000   -1.50000
H17B  2    0.392212   -0.049001    0.555067    11.00000   -1.50000
H17C  2    0.436464    0.060580    0.559573    11.00000   -1.50000
AFIX   0
C18   1    0.127557    0.000366    0.625738    11.00000    0.01966    0.02196 =
         0.02389    0.00035    0.00270    0.00428
C19   1    0.106818    0.081010    0.670486    11.00000    0.02795    0.02510 =
         0.03291   -0.00319    0.00787    0.00568
AFIX 137
H19A  2    0.157130    0.132446    0.671586    11.00000   -1.50000
H19B  2    0.107595    0.051589    0.710036    11.00000   -1.50000
H19C  2    0.042521    0.110353    0.658335    11.00000   -1.50000
AFIX   0
C20   1    0.046840   -0.077408    0.627614    11.00000    0.02075    0.02568 =
         0.04866    0.00033    0.00500    0.00169
AFIX 137
H20A  2   -0.017048   -0.046595    0.616363    11.00000   -1.50000
H20B  2    0.049445   -0.104331    0.667894    11.00000   -1.50000
H20C  2    0.056577   -0.130967    0.599782    11.00000   -1.50000
AFIX   0
C21   1    0.116596    0.044302    0.563394    11.00000    0.02527    0.03566 =
         0.02681    0.00607    0.00124    0.00942
AFIX 137
H21A  2    0.131395   -0.006434    0.534904    11.00000   -1.50000
H21B  2    0.161945    0.099899    0.562075    11.00000   -1.50000
H21C  2    0.049400    0.067687    0.553126    11.00000   -1.50000
AFIX   0
C22   1    0.359202   -0.325525    0.739411    11.00000    0.03073    0.02459 =
         0.02012   -0.00135   -0.00163    0.00424
AFIX 137
H22A  2    0.420045   -0.301538    0.726014    11.00000   -1.50000
H22B  2    0.374109   -0.377868    0.769001    11.00000   -1.50000
H22C  2    0.326192   -0.270773    0.757190    11.00000   -1.50000
AFIX   0
C23   1    0.152351   -0.401322    0.703973    11.00000    0.02519    0.02387 =
         0.02715    0.00479    0.01116    0.00389
C24   1    0.167565   -0.433255    0.769325    11.00000    0.03954    0.03146 =
         0.02990    0.00714    0.01516    0.00355
AFIX 137
H24A  2    0.104322   -0.450022    0.782440    11.00000   -1.50000
H24B  2    0.197551   -0.378921    0.793647    11.00000   -1.50000
H24C  2    0.210543   -0.491223    0.773636    11.00000   -1.50000
AFIX   0
C25   1    0.093594   -0.304841    0.700860    11.00000    0.02883    0.02857 =
         0.03712    0.00511    0.01203    0.00399
AFIX 137
H25A  2    0.076941   -0.285535    0.659241    11.00000   -1.50000
H25B  2    0.132786   -0.252577    0.722060    11.00000   -1.50000
H25C  2    0.033473   -0.314697    0.719288    11.00000   -1.50000
AFIX   0
C26   1    0.089757   -0.478771    0.668013    11.00000    0.02729    0.02999 =
         0.04469    0.00146    0.00928   -0.00562
AFIX 137
H26A  2    0.082281   -0.460356    0.625924    11.00000   -1.50000
H26B  2    0.025257   -0.482038    0.682074    11.00000   -1.50000
H26C  2    0.121619   -0.543551    0.672996    11.00000   -1.50000
AFIX   0
C27   1    0.338631   -0.501435    0.655584    11.00000    0.02437    0.01800 =
         0.01887    0.00091    0.00339    0.00247
C28   1    0.336841   -0.577500    0.705900    11.00000    0.03207    0.01999 =
         0.02537    0.00407    0.00355    0.00426
AFIX 137
H28A  2    0.269276   -0.597998    0.708569    11.00000   -1.50000
H28B  2    0.364225   -0.547604    0.743601    11.00000   -1.50000
H28C  2    0.375882   -0.635358    0.697587    11.00000   -1.50000
AFIX   0
C29   1    0.293155   -0.550873    0.597928    11.00000    0.03477    0.02493 =
         0.02453   -0.00204    0.00438   -0.00113
AFIX 137
H29A  2    0.295842   -0.505151    0.564620    11.00000   -1.50000
H29B  2    0.224915   -0.567889    0.601370    11.00000   -1.50000
H29C  2    0.329668   -0.611148    0.590975    11.00000   -1.50000
AFIX   0
C30   1    0.446234   -0.481612    0.649114    11.00000    0.02611    0.02677 =
         0.02840    0.00317    0.00764    0.00484
AFIX 137
H30A  2    0.479214   -0.544335    0.642874    11.00000   -1.50000
H30B  2    0.477638   -0.449854    0.685282    11.00000   -1.50000
H30C  2    0.450745   -0.437955    0.615042    11.00000   -1.50000
AFIX   0
C31   1    0.201762   -0.124663    0.449722    11.00000    0.03405    0.01970 =
         0.02047    0.00107   -0.00160    0.00334
AFIX 137
H31A  2    0.200837   -0.131052    0.406614    11.00000   -1.50000
H31B  2    0.252253   -0.077028    0.464901    11.00000   -1.50000
H31C  2    0.137852   -0.101415    0.458872    11.00000   -1.50000
AFIX   0
C32   1    0.413193   -0.217148    0.446188    11.00000    0.02718    0.02968 =
         0.02534    0.00215    0.00688   -0.00389
AFIX 137
H32A  2    0.469011   -0.241464    0.427318    11.00000   -1.50000
H32B  2    0.435267   -0.197547    0.487188    11.00000   -1.50000
H32C  2    0.384344   -0.159912    0.424096    11.00000   -1.50000
AFIX   0
C33   1    0.336396   -0.299390    0.446128    11.00000    0.02613    0.02230 =
         0.01719   -0.00013    0.00594   -0.00044
C34   1    0.303628   -0.326382    0.380735    11.00000    0.03115    0.03204 =
         0.01923   -0.00228    0.00517    0.00148
AFIX 137
H34A  2    0.269754   -0.269842    0.360576    11.00000   -1.50000
H34B  2    0.259290   -0.383272    0.379056    11.00000   -1.50000
H34C  2    0.361017   -0.343186    0.361014    11.00000   -1.50000
AFIX   0
C35   1    0.385330   -0.392104    0.476190    11.00000    0.02610    0.02495 =
         0.02214    0.00108    0.00660    0.00282
AFIX 137
H35A  2    0.338369   -0.446846    0.473339    11.00000   -1.50000
H35B  2    0.406681   -0.377783    0.518078    11.00000   -1.50000
H35C  2    0.442016   -0.410566    0.456244    11.00000   -1.50000
AFIX   0
C36   1    0.109341   -0.324208    0.466620    11.00000    0.02037    0.02144 =
         0.02619   -0.00051   -0.00043   -0.00019
C37   1    0.036202   -0.289894    0.508358    11.00000    0.02096    0.03313 =
         0.03474   -0.00631    0.00464    0.00040
AFIX 137
H37A  2    0.025760   -0.218433    0.503886    11.00000   -1.50000
H37B  2    0.062148   -0.304770    0.549511    11.00000   -1.50000
H37C  2   -0.026038   -0.324550    0.498348    11.00000   -1.50000
AFIX   0
C38   1    0.124031   -0.435115    0.475487    11.00000    0.02599    0.02130 =
         0.03250   -0.00220    0.00497   -0.00427
AFIX 137
H38A  2    0.061366   -0.469181    0.465908    11.00000   -1.50000
H38B  2    0.149520   -0.448353    0.516923    11.00000   -1.50000
H38C  2    0.170663   -0.459187    0.449336    11.00000   -1.50000
AFIX   0
C39   1    0.062466   -0.305512    0.402950    11.00000    0.03323    0.03697 =
         0.02855   -0.00103   -0.00585   -0.00301
AFIX 137
H39A  2    0.104762   -0.332199    0.374949    11.00000   -1.50000
H39B  2    0.054059   -0.234189    0.396448    11.00000   -1.50000
H39C  2   -0.001418   -0.338184    0.396710    11.00000   -1.50000
AFIX   0
HKLF 4 1 0.0000 1.0000 0.0000 -1.0000 0.0000 0.0000 0.0000 0.0000 1.0000


REM  ZhuYu25_0ma      P -1         R = 0.05 New:P21/c
REM wR2 = 0.1595, GooF = S = 1.203, Restrained GooF = 1.203 for all data
REM R1 = 0.0465 for 7104 Fo > 4sig(Fo) and 0.0605 for all 8591 data
REM 409 parameters refined using 0 restraints

END

WGHT      0.0513      3.2425

REM Highest difference peak  0.609,  deepest hole -0.297,  1-sigma level  0.056
Q1    1   0.2168 -0.2272  0.5953  11.00000  0.05    0.61
Q2    1   0.0002 -0.2480  0.5968  11.00000  0.05    0.44
Q3    1   0.2814 -0.2668  0.4732  11.00000  0.05    0.42
Q4    1   0.0795 -0.2395  0.5944  11.00000  0.05    0.41
Q5    1   0.1887 -0.0252  0.6360  11.00000  0.05    0.39
Q6    1   0.8959 -0.2489  0.6019  11.00000  0.05    0.37
Q7    1   0.4529 -0.2453  0.5045  11.00000  0.05    0.37
Q8    1   0.7367 -0.2589  0.5453  11.00000  0.05    0.36
Q9    1   0.1837  0.1428  0.6290  11.00000  0.05    0.35
Q10   1   0.1548 -0.2851  0.4789  11.00000  0.05    0.35
Q11   1   0.7087 -0.1729  0.5678  11.00000  0.05    0.34
Q12   1   0.0803  0.0006  0.6620  11.00000  0.05    0.34
Q13   1   0.7598 -0.3252  0.6391  11.00000  0.05    0.34
Q14   1   0.8584 -0.1592  0.6331  11.00000  0.05    0.33
Q15   1   0.2602 -0.1357  0.6230  11.00000  0.05    0.32
Q16   1   0.3836 -0.2621  0.3964  11.00000  0.05    0.32
Q17   1   0.1332 -0.2956  0.7436  11.00000  0.05    0.32
Q18   1   0.4188  0.0867  0.6589  11.00000  0.05    0.31
Q19   1   0.0375 -0.2616  0.4451  11.00000  0.05    0.31
Q20   1   0.3090 -0.0181  0.6338  11.00000  0.05    0.31
;
_shelx_res_checksum              10791
_shelx_hkl_file                  
;
   2   0   0  593.64   30.10
  -2   0   0  609.34   30.40
   3   0   0   -3.10    1.60
   3   0   0    0.30    1.10
  -3   0   0    1.50    1.30
  -3   0   0    2.90    1.70
   4   0   0 1071.99   53.69
   4   0   0 1132.09   54.29
  -4   0   0 1042.30   54.19
   5   0   0    4.90    1.60
  -5   0   0    5.60    1.60
   6   0   0  328.87   17.90
   6   0   0  325.37   17.00
  -6   0   0  322.57   17.90
  -6   0   0  309.27   17.60
   7   0   0    0.30    1.80
   7   0   0    3.10    3.20
  -7   0   0    5.30    2.90
  -7   0   0    3.10    2.00
   8   0   0   63.49    6.20
   8   0   0   56.59    4.80
  -8   0   0   59.59    5.20
  -8   0   0   61.29    6.10
   9   0   0    0.30    1.80
   9   0   0    0.10    2.80
  -9   0   0    2.90    2.20
  -9   0   0    0.30    4.20
  10   0   0   64.09    7.30
  10   0   0   88.79    6.90
 -10   0   0   82.29    6.60
 -10   0   0   69.89    7.40
  11   0   0    5.00    4.00
  11   0   0    3.60    2.60
 -11   0   0    5.10    3.60
 -11   0   0    8.10    3.10
  12   0   0   25.60    5.40
  12   0   0   25.00    4.00
 -12   0   0   24.20    4.50
 -12   0   0   28.40    5.60
  13   0   0    2.00    2.90
  13   0   0    4.70    4.10
 -13   0   0    4.70    4.20
 -13   0   0    3.90    3.20
  14   0   0   -1.10    3.90
  14   0   0    4.60    2.90
 -14   0   0    9.20    3.50
 -14   0   0   11.10    4.90
  15   0   0    4.70    4.20
  15   0   0   -3.90    2.70
 -15   0   0    2.70    3.60
  16   0   0  420.96   24.20
  16   0   0  386.76   22.60
 -16   1   0   -4.10    3.10
  16  -1   0   13.00    9.50
  16  -1   0    9.20    4.30
  16  -1   0   -2.10    2.60
 -15   1   0  236.98   15.70
  15  -1   0  255.57   15.80
  15  -1   0  230.28   14.30
 -14   1   0    5.10    3.50
 -14   1   0    0.70    4.10
  14  -1   0    8.60    4.00
  14  -1   0    0.50    2.70
 -13   1   0   10.70    3.70
 -13   1   0   11.20    4.70
  13  -1   0   10.00    3.10
  13  -1   0   10.30    4.00
 -12   1   0    7.40    3.30
 -12   1   0    5.30    4.00
  12  -1   0    8.90    4.00
  12  -1   0    1.10    2.40
 -11   1   0  165.58   10.10
 -11   1   0  138.39   10.90
  11  -1   0  142.49   10.60
  11  -1   0  139.29    9.20
 -10   1   0   18.70    3.40
 -10   1   0   16.60    4.00
  10  -1   0   24.00    4.30
  10  -1   0   19.50    3.10
  -9   1   0   30.70    3.80
  -9   1   0   34.70    4.90
   9  -1   0   35.40    3.60
   9  -1   0   34.40    4.70
  -8   1   0  438.56   24.30
  -8   1   0  451.45   23.50
   8  -1   0  447.56   23.10
   8  -1   0  448.56   24.10
  -7   1   0  754.62   39.90
  -7   1   0  790.72   39.20
   7  -1   0  776.82   39.00
   7  -1   0  770.22   39.70
  -6   1   0    4.40    2.60
  -6   1   0    4.50    2.00
   6  -1   0    6.30    1.90
   6  -1   0    6.40    2.70
  -5   1   0 1013.40   50.09
  -5   1   0  963.90   50.59
   5  -1   0 1029.00   49.99
   5  -1   0 1014.30   50.49
  -4   1   0  316.87   15.50
  -4   1   0  306.57   16.00
   4  -1   0  302.77   15.90
   4  -1   0  285.87   15.40
  -3   1   0    9.00    1.80
  -3   1   0   10.70    1.40
   3  -1   0    6.80    1.20
   3  -1   0    9.20    1.80
  -2   1   0   92.49    4.90
  -2   1   0  105.29    5.20
   2  -1   0   87.39    4.80
   2  -1   0   93.99    5.10
   2  -1   0   85.39    5.90
  -1   1   0   -0.20    0.50
  -1   1   0   -0.30    0.50
   1  -1   0    3.10    0.80
  -1  -1   0    0.20    0.50
  -1  -1   0    0.00    0.70
   2   1   0   87.99    4.90
   2   1   0   89.39    5.40
   2   1   0   88.39    5.70
  -2  -1   0   80.69    5.00
  -2  -1   0   92.59    5.50
   3   1   0    7.10    2.30
   3   1   0    7.50    1.50
   3   1   0    3.60    2.00
  -3  -1   0    7.70    2.10
  -3  -1   0    4.80    1.50
   4   1   0  373.26   19.20
   5   1   0 1010.60   50.99
   5   1   0 1017.30   50.69
   5   1   0  979.80   50.19
  -5  -1   0 1025.60   50.89
  -5  -1   0  991.80   50.89
   6   1   0    3.50    3.10
   6   1   0    9.40    2.90
   6   1   0    2.10    2.00
  -6  -1   0    1.40    2.60
  -6  -1   0    1.60    2.10
   7   1   0  817.62   42.10
   7   1   0  779.32   41.00
  -7  -1   0  831.62   42.00
  -7  -1   0  810.52   41.30
   8   1   0  583.84   28.40
   8   1   0  556.24   29.60
  -8  -1   0  531.45   28.60
  -8  -1   0  508.95   29.30
   9   1   0   44.00    5.60
   9   1   0   33.30    4.10
  -9  -1   0   43.00    4.70
  -9  -1   0   43.10    5.50
  10   1   0   20.30    3.40
  10   1   0   25.40    4.80
 -10  -1   0   20.60    4.60
 -10  -1   0   23.20    3.90
  11   1   0  136.29   11.30
  11   1   0  147.59    9.60
 -11  -1   0  151.28   10.30
 -11  -1   0  137.89   11.10
  12   1   0   -2.50    2.50
  12   1   0    2.00    4.20
 -12  -1   0    3.40    3.80
 -12  -1   0    0.10    3.80
  13   1   0    4.50    2.90
  13   1   0    6.90    4.90
 -13  -1   0    5.30    3.50
  14   1   0    1.50    4.50
  14   1   0   -0.70    3.00
 -14  -1   0    4.50    4.60
  15   1   0  228.48   15.00
  15   1   0  272.27   18.80
  16   1   0   -1.90    3.20
  16   1   0   10.40    4.90
 -16  -1   0    4.20    3.70
 -16   2   0  223.78   15.30
  16  -2   0  214.38   21.70
  16  -2   0  224.98   13.90
  16  -2   0  222.18   13.20
 -15   2   0   -4.10    3.80
 -15   2   0    0.40    3.10
  15  -2   0    2.00    7.20
  15  -2   0    5.70    3.20
  15  -2   0    2.40    2.60
 -14   2   0  -13.50    5.50
 -14   2   0    0.30    3.00
  14  -2   0    1.00    3.10
  14  -2   0    7.90    6.80
  14  -2   0   -4.20    3.80
 -13   2   0    4.70    4.10
 -13   2   0    5.60    5.30
  13  -2   0   -0.10    6.40
  13  -2   0   11.40    2.90
  13  -2   0   11.30    3.80
 -12   2   0    7.00    3.30
 -12   2   0    5.20    4.00
  12  -2   0    1.20    2.30
  12  -2   0    2.60    3.10
 -11   2   0   11.40    3.80
 -11   2   0    9.40    3.00
  11  -2   0    5.10    2.40
  11  -2   0   11.00    3.40
 -10   2   0  363.76   18.90
 -10   2   0  321.47   19.60
  10  -2   0  338.57   18.20
  -9   2   0    7.20    2.30
  -9   2   0    9.60    3.10
   9  -2   0   11.30    2.20
  -8   2   0   38.60    3.80
  -8   2   0   46.00    4.90
   8  -2   0   38.30    4.30
   8  -2   0   33.80    3.30
  -7   2   0   29.90    4.30
   7  -2   0   42.20    3.50
   7  -2   0   35.30    4.10
  -6   2   0  218.18   11.80
  -6   2   0  227.48   12.60
   6  -2   0  211.68   11.50
   6  -2   0  216.08   12.10
  -5   2   0  108.19    6.10
  -5   2   0   97.89    6.60
   5  -2   0   97.79    5.80
   5  -2   0  103.99    8.30
   5  -2   0  107.59    6.30
  -4   2   0  694.03   34.40
  -4   2   0  700.03   34.80
   4  -2   0  717.53   34.50
   4  -2   0  663.83   34.70
   4  -2   0  678.63   35.60
  -3   2   0  241.78   13.00
  -3   2   0  225.78   11.80
  -3   2   0  235.38   12.00
  -3   2   0  236.28   12.80
   3  -2   0  221.98   13.00
  -2   2   0  390.26   21.20
  -2   2   0  410.66   21.20
  -2   2   0  449.46   21.30
  -2   2   0  415.86   21.10
   2  -2   0  397.86   21.00
   2  -2   0  376.66   21.10
   2  -2   0  428.26   21.10
   2  -2   0  401.36   21.20
  -1   2   0  221.98   11.80
  -1   2   0  217.38   12.00
  -1   2   0  224.88   12.30
  -1   2   0  215.08   11.90
   1  -2   0  222.78   12.00
   1  -2   0  238.38   11.70
   1  -2   0  227.08   12.60
   1  -2   0  219.88   12.00
   0   2   0 9308.67  448.96
   0  -2   0 8572.74  448.36
   1   2   0  225.98   11.20
   1   2   0  210.88   12.20
   1   2   0  198.88   10.90
  -1  -2   0  211.48   11.90
  -1  -2   0  210.68   11.20
  -1  -2   0  220.18   10.90
   2   2   0  381.56   19.90
   2   2   0  397.56   20.90
   2   2   0  398.96   20.30
  -2  -2   0  383.66   19.80
  -2  -2   0  388.16   20.70
  -2  -2   0  406.56   20.30
   3   2   0  226.98   12.20
   3   2   0  227.78   13.40
   3   2   0  237.98   12.90
  -3  -2   0  232.68   12.80
   4   2   0  736.33   37.30
   4   2   0  731.73   37.10
   4   2   0  717.03   36.40
  -4  -2   0  695.93   36.90
  -4  -2   0  726.93   36.40
   5   2   0  109.09    6.80
   5   2   0  110.99    8.20
   5   2   0   95.99    7.80
  -5  -2   0  107.99    7.00
  -5  -2   0  109.79    7.60
   6   2   0  202.08   13.20
   6   2   0  221.38   13.60
   6   2   0  223.58   12.10
  -6  -2   0  212.48   13.10
  -6  -2   0  204.38   12.20
   7   2   0   47.10    5.80
   7   2   0   39.00    5.40
   7   2   0   38.30    4.00
  -7  -2   0   43.60    4.50
  -7  -2   0   42.20    5.20
   8   2   0   37.80    5.50
   8   2   0   30.90    4.90
   8   2   0   27.90    3.70
  -8  -2   0   38.20    4.20
   9   2   0    9.30    2.70
   9   2   0    8.50    4.00
   9   2   0    7.00    3.50
  -9  -2   0    9.80    2.90
  -9  -2   0    6.60    3.40
  10   2   0  343.87   20.60
  10   2   0  371.46   20.20
  10   2   0  336.27   18.80
 -10  -2   0  313.87   19.10
 -10  -2   0  330.27   20.20
  11   2   0    7.30    3.10
  11   2   0    5.20    4.30
 -11  -2   0    5.10    3.80
 -11  -2   0    4.10    3.10
  12   2   0    6.60    3.20
  12   2   0    8.70    4.90
 -12  -2   0   -0.50    3.80
  13   2   0    5.80    4.80
  13   2   0    8.70    3.50
 -13  -2   0    1.20    4.40
  14   2   0    5.70    5.50
  14   2   0    2.00    3.10
 -14  -2   0   -4.60    2.90
 -14  -2   0   -6.70    3.50
  15   2   0    1.20    3.30
  15   2   0    7.20    5.10
 -15  -2   0    2.80    3.40
  16   2   0  247.58   17.90
  16   2   0  230.78   15.60
 -16  -2   0  267.67   19.10
 -16   3   0    2.60    3.70
  16  -3   0   -3.00    6.50
 -15   3   0  114.79    9.90
 -15   3   0  129.49   12.30
  15  -3   0  141.39   15.90
  15  -3   0  127.49    8.00
 -14   3   0    6.50    3.70
 -14   3   0    3.20    4.40
  14  -3   0    6.30    6.70
  14  -3   0    9.00    2.60
 -13   3   0   -1.60    3.70
 -13   3   0   -0.20    2.90
  13  -3   0   -2.20    2.00
  13  -3   0    1.30    6.60
 -12   3   0   30.60    5.50
 -12   3   0   38.20    4.80
  12  -3   0   36.30    5.00
  12  -3   0   38.60    7.90
  12  -3   0   34.20    3.60
 -11   3   0  274.07   16.90
 -11   3   0  275.87   15.90
  11  -3   0  301.07   20.00
  11  -3   0  270.07   15.50
  11  -3   0  278.77   14.90
 -10   3   0   13.80    3.00
 -10   3   0   15.50    3.70
  10  -3   0    7.80    5.80
  -9   3   0  447.16   24.50
  -9   3   0  477.65   25.40
   9  -3   0  466.95   24.30
   9  -3   0  515.15   27.50
   9  -3   0  452.95   23.80
  -8   3   0   11.20    2.40
  -8   3   0   11.10    3.10
   8  -3   0   13.40    4.80
   8  -3   0   11.80    1.80
   8  -3   0   13.00    2.50
  -7   3   0  967.50   48.00
  -7   3   0  951.20   48.60
   7  -3   0  949.01   49.99
   7  -3   0  969.50   47.50
   7  -3   0  947.11   47.70
  -6   3   0  174.88    9.20
  -6   3   0  146.89   10.90
  -6   3   0  144.89   10.90
  -6   3   0  175.78    9.80
   6  -3   0  162.68   11.60
   6  -3   0  162.48    8.70
  -5   3   0  769.32   38.50
  -5   3   0  745.13   38.80
  -5   3   0  786.02   40.00
   5  -3   0  792.02   40.20
  -4   3   0   99.79    7.40
  -4   3   0  102.19    5.90
  -4   3   0  118.59    8.10
  -4   3   0  127.39    7.00
  -4   3   0   97.19    7.60
   4  -3   0  106.69    7.60
   4  -3   0  105.99    7.70
  -3   3   0  148.39    9.10
  -3   3   0  145.39    9.80
  -3   3   0  141.99    9.10
  -3   3   0  151.58    7.60
  -3   3   0  157.38    9.30
  -3   3   0  145.79    7.50
   3  -3   0  153.78    9.00
   3  -3   0  141.69    9.10
   3  -3   0  142.59    9.10
   3  -3   0  134.39    9.00
  -2   3   0  149.69    8.50
  -2   3   0  135.69    8.60
  -2   3   0  135.99    8.50
  -2   3   0  133.29    8.80
   2  -3   0  151.58    8.80
   2  -3   0  145.99    8.60
   2  -3   0  134.09    8.20
   2  -3   0  134.39    8.90
  -1   3   0  110.49    7.20
  -1   3   0  120.89    6.80
  -1   3   0  110.99    8.10
  -1   3   0  101.89    6.90
   1  -3   0  114.99    6.60
   1  -3   0  107.59    7.80
   1  -3   0   93.69    7.70
   1  -3   0  123.09    7.20
   0   3   0  654.33   32.00
   0   3   0  657.73   33.50
   0   3   0  630.74   31.80
   0   3   0  685.43   32.70
   0  -3   0  646.54   33.30
   0  -3   0  624.74   31.70
   0  -3   0  624.64   31.80
   0  -3   0  620.64   32.70
   0  -3   0  646.64   32.70
   1   3   0  104.49    6.50
   1   3   0  111.19    8.40
   1   3   0  109.89    6.10
  -1  -3   0  109.99    6.40
  -1  -3   0  115.59    6.10
  -1  -3   0  106.89    7.80
   2   3   0  141.99    8.40
   2   3   0  137.39    7.80
   2   3   0  143.09    9.90
  -2  -3   0  142.49    7.80
  -2  -3   0  146.39    9.40
  -2  -3   0  137.89    8.30
   3   3   0  154.28    9.10
   3   3   0  135.49    8.20
   3   3   0  146.89   10.20
  -3  -3   0  156.68    9.70
  -3  -3   0  151.98    8.90
  -3  -3   0  141.09    8.20
   4   3   0   85.69    5.90
   4   3   0   92.19    8.20
   4   3   0   98.59    7.10
  -4  -3   0   90.19    6.70
  -4  -3   0  102.89    6.60
   5   3   0  797.62   40.10
   5   3   0  766.22   39.10
   5   3   0  816.52   40.70
  -5  -3   0  740.23   39.70
  -5  -3   0  737.73   39.00
   6   3   0  158.88    9.80
   6   3   0  166.68   12.20
   6   3   0  174.58   11.30
  -6  -3   0  162.88   10.90
   7   3   0  931.61   49.60
   7   3   0  975.90   48.50
  -7  -3   0  951.60   49.40
   8   3   0    5.80    3.80
   8   3   0    5.60    3.50
   8   3   0   11.40    2.70
  -8  -3   0    9.20    3.20
   9   3   0  456.85   26.20
   9   3   0  450.35   24.60
   9   3   0  484.35   26.40
  -9  -3   0  441.66   25.70
  10   3   0   14.00    3.30
  10   3   0    6.70    4.30
 -10  -3   0   13.60    4.00
  11   3   0  342.07   25.20
  11   3   0  282.77   18.90
  11   3   0  284.67   17.10
 -11  -3   0  280.37   18.40
 -11  -3   0  305.57   17.40
  12   3   0   31.20    4.80
  12   3   0   27.50    6.30
  12   3   0   24.70    6.00
 -12  -3   0   33.80    5.10
 -12  -3   0   31.60    6.00
  13   3   0   -0.30    3.00
  13   3   0   -2.50    5.10
 -13  -3   0    1.30    4.30
 -13  -3   0    0.80    3.20
  14   3   0    5.60    5.20
  14   3   0    3.00    3.40
 -14  -3   0    1.20    3.40
  15   3   0  124.19   10.60
  15   3   0  149.59   13.70
 -15  -3   0  149.99   11.30
  16   3   0    8.40    5.50
 -16  -3   0   -1.50    3.50
 -16   4   0   99.49    9.40
  16  -4   0  111.79   14.50
 -15   4   0    9.60    3.60
 -15   4   0   -2.20    3.90
  15  -4   0   -0.70    6.80
 -14   4   0    8.40    3.50
 -14   4   0   -1.00    3.90
  14  -4   0   19.50    7.60
 -13   4   0   19.50    4.90
 -13   4   0   13.30    3.60
  13  -4   0    9.90    6.40
 -12   4   0   -5.60    2.20
 -12   4   0   -4.60    3.10
 -12   4   0    1.80    4.90
  12  -4   0   -9.10    5.00
 -11   4   0   29.30    4.10
 -11   4   0   22.90    4.80
 -11   4   0   26.50    6.40
  11  -4   0   37.60    7.70
 -10   4   0  407.46   26.20
 -10   4   0  468.05   24.60
 -10   4   0  467.75   23.80
  10  -4   0  428.06   26.50
  -9   4   0   91.29    9.00
  -9   4   0   83.49    8.50
  -9   4   0   85.69    7.30
  -9   4   0  105.89    6.70
   9  -4   0   88.59    9.20
  -8   4   0   79.39    6.20
  -8   4   0   71.89    7.30
  -8   4   0   78.39    7.90
  -8   4   0   75.99    5.40
   8  -4   0   78.89    8.10
  -7   4   0   87.99    8.10
  -7   4   0   81.19    6.10
  -7   4   0   92.29    7.60
   7  -4   0   82.79    8.10
  -6   4   0  781.52   40.70
  -6   4   0  725.03   41.00
  -6   4   0  772.32   39.10
  -6   4   0  751.22   38.70
   6  -4   0  848.02   40.90
  -5   4   0  201.98   10.90
  -5   4   0  214.78   11.30
  -5   4   0  216.58   13.30
  -5   4   0  205.68   12.50
  -5   4   0  198.18   13.00
   5  -4   0  205.88   12.20
   5  -4   0  217.48   13.10
  -4   4   0   18.30    1.70
  -4   4   0   10.10    3.40
  -4   4   0   14.40    3.60
  -4   4   0    7.90    3.60
  -4   4   0   14.20    3.60
  -4   4   0   17.80    1.80
   4  -4   0   13.30    3.00
   4  -4   0   15.80    3.50
  -3   4   0  454.95   23.90
  -3   4   0  476.45   24.10
  -3   4   0  426.96   24.10
  -3   4   0  446.96   24.10
   3  -4   0  438.86   24.10
   3  -4   0  454.45   23.60
   3  -4   0  457.35   24.00
   3  -4   0  438.96   24.00
  -2   4   0  822.02   44.30
  -2   4   0  792.52   44.00
  -2   4   0  859.91   44.10
  -2   4   0  883.61   43.80
   2  -4   0  888.11   44.10
   2  -4   0  844.62   44.30
   2  -4   0  914.81   43.60
   2  -4   0  900.21   44.20
  -1   4   0  553.84   26.70
  -1   4   0  476.35   24.30
  -1   4   0  498.55   25.70
  -1   4   0  521.05   25.30
  -1   4   0  480.55   24.40
   1  -4   0  448.86   25.70
   1  -4   0  449.46   25.60
   1  -4   0  508.65   26.50
   0   4   0   58.09    5.30
   0   4   0   76.99    4.50
   0   4   0   65.59    3.90
   0  -4   0   61.99    3.80
   0  -4   0   64.29    5.50
   0  -4   0   66.29    3.60
   0  -4   0   77.39    5.80
   1   4   0  490.05   24.30
   1   4   0  459.75   23.80
   1   4   0  494.85   26.00
  -1  -4   0  488.55   23.70
  -1  -4   0  473.65   25.50
  -1  -4   0  443.96   23.90
  -1  -4   0  455.75   24.70
   2   4   0  797.62   41.40
   2   4   0  840.52   42.00
   2   4   0  857.61   43.50
  -2  -4   0  819.02   43.00
  -2  -4   0  840.92   41.40
  -2  -4   0  820.42   41.80
   3   4   0  447.86   25.20
   3   4   0  439.86   24.40
  -3  -4   0  445.76   24.50
  -3  -4   0  440.26   23.50
  -3  -4   0  463.85   23.00
   4   4   0   12.80    2.50
   4   4   0   19.10    4.20
  -4  -4   0   18.30    2.60
  -4  -4   0   12.60    3.20
   5   4   0  212.68   12.70
   5   4   0  238.58   14.00
   5   4   0  230.48   15.50
  -5  -4   0  210.78   13.50
  -5  -4   0  239.08   12.90
   6   4   0  739.83   38.30
   6   4   0  717.73   39.30
  -6  -4   0  769.02   38.20
  -6  -4   0  755.62   39.10
   7   4   0   65.79    8.10
   7   4   0   97.39    8.20
  -7  -4   0   85.29    6.50
  -7  -4   0   96.19   12.00
   8   4   0   95.49    8.50
   8   4   0   90.89    9.60
   8   4   0   70.39    6.30
  -8  -4   0   79.49    7.40
  -8  -4   0   86.49    6.50
   9   4   0   77.29    6.90
   9   4   0   96.89    9.30
   9   4   0   78.59    9.10
  -9  -4   0   98.19    7.30
  -9  -4   0   86.49    8.20
  10   4   0  438.76   25.80
  10   4   0  433.56   23.40
  10   4   0  408.86   25.20
 -10  -4   0  422.46   24.60
 -10  -4   0  419.96   23.40
  11   4   0   30.10    6.50
  11   4   0   30.40    6.50
  11   4   0   30.50    4.70
 -11  -4   0   39.40    6.40
  12   4   0    1.90    3.00
  12   4   0   -0.20    8.60
  12   4   0   -2.80    4.20
 -12  -4   0    5.40    4.20
 -12  -4   0    2.90    3.20
  13   4   0    9.70    5.60
  13   4   0   20.10    4.30
  13   4   0   20.30    5.70
 -13  -4   0   12.00    4.30
 -13  -4   0   19.00    5.50
  14   4   0    6.10    5.10
  14   4   0   -0.40    4.20
  14   4   0    3.70    3.40
 -14  -4   0   -2.40    3.40
  15   4   0   16.60    5.90
 -15  -4   0    7.50    4.00
  16   4   0  125.49   13.10
 -16  -4   0   95.19   10.10
  16  -5   0   21.80    8.20
 -15   5   0    4.30    3.20
 -15   5   0   -5.80    3.50
  15  -5   0    2.00    6.50
 -14   5   0    4.80    4.10
 -14   5   0   -1.40    2.70
  14  -5   0   15.50    7.00
 -13   5   0   15.50    3.70
 -13   5   0    7.00    4.10
  13  -5   0   12.70    6.80
 -12   5   0   -6.90    2.70
 -12   5   0   -1.40    2.40
  12  -5   0    7.60    5.90
 -11   5   0    6.80    3.80
 -11   5   0    9.10    2.90
 -11   5   0    9.50    5.00
  11  -5   0   11.50    6.10
 -10   5   0    0.30    2.70
 -10   5   0   -1.40    2.10
 -10   5   0    7.90    4.80
  10  -5   0    1.50    4.50
  -9   5   0  257.67   15.70
  -9   5   0  267.07   17.60
  -9   5   0  288.67   15.20
  -9   5   0  282.07   18.30
   9  -5   0  295.47   18.20
  -8   5   0   75.49    8.10
  -8   5   0   79.39    6.10
  -8   5   0   82.99    7.20
  -8   5   0   90.39    8.20
   8  -5   0   79.09    8.30
  -7   5   0  136.69   10.70
  -7   5   0  151.98   11.10
  -7   5   0  146.79    9.00
  -7   5   0  152.98    8.50
   7  -5   0  161.78   11.10
  -6   5   0   -2.50    1.60
  -6   5   0    1.90    2.70
  -6   5   0    0.80    2.80
  -6   5   0    2.00    1.50
  -6   5   0    3.60    3.30
   6  -5   0   -0.80    3.10
  -5   5   0 1238.08   63.09
  -5   5   0 1247.88   64.79
  -5   5   0 1310.57   65.39
  -5   5   0 1269.07   65.39
  -5   5   0 1259.67   63.29
   5  -5   0 1248.88   64.49
   5  -5   0 1383.66   65.09
  -4   5   0   14.60    4.00
  -4   5   0   17.30    4.20
  -4   5   0   18.10    4.30
  -4   5   0    7.20    3.90
   4  -5   0   11.00    3.40
   4  -5   0   15.70    3.90
   4  -5   0   12.40    3.80
   4  -5   0   16.60    3.50
  -3   5   0   10.70    3.00
  -3   5   0   -0.10    2.60
  -3   5   0    4.00    3.40
  -3   5   0    1.10    3.00
   3  -5   0    6.70    3.70
   3  -5   0    0.80    3.00
   3  -5   0    2.70    2.50
  -2   5   0  549.45   30.80
  -2   5   0  591.74   31.60
  -2   5   0  660.83   30.70
  -2   5   0  559.24   30.70
   2  -5   0  602.94   31.00
   2  -5   0  542.85   30.00
   2  -5   0  585.24   30.90
   2  -5   0  593.74   31.40
  -1   5   0 2105.69  107.79
  -1   5   0 2099.39  106.79
  -1   5   0 2012.50  105.49
  -1   5   0 2187.38  106.89
  -1   5   0 2259.77  106.49
   1  -5   0 2074.69  107.49
   1  -5   0 2243.98  107.09
   1  -5   0 2158.88  106.99
   0   5   0  101.19    7.50
   0   5   0  115.89    6.10
   0   5   0  111.39    6.60
   0  -5   0  115.89    8.90
   0  -5   0  104.79    5.60
   0  -5   0  103.99    7.80
   0  -5   0   99.29    5.70
   1   5   0 2048.40  102.69
   1   5   0 2144.39  105.19
   1   5   0 2073.79  103.19
  -1  -5   0 2122.99  103.89
  -1  -5   0 1996.40  102.69
  -1  -5   0 2105.19  104.69
   2   5   0  637.94   30.40
   2   5   0  584.84   31.00
   2   5   0  619.14   33.10
  -2  -5   0  596.04   32.30
  -2  -5   0  587.44   30.20
  -2  -5   0  571.94   30.60
   3   5   0    4.90    2.00
   3   5   0    6.00    3.00
  -3  -5   0    3.00    2.00
  -3  -5   0    5.20    2.50
  -3  -5   0   -0.60    3.30
   4   5   0   20.00    3.10
   4   5   0   14.50    3.80
   4   5   0   18.70    4.90
  -4  -5   0   16.10    3.00
   5   5   0 1264.27   64.79
   5   5   0 1196.98   63.69
   5   5   0 1348.77   66.39
  -5  -5   0 1269.97   64.39
  -5  -5   0 1270.47   63.69
   6   5   0    4.00    4.20
   6   5   0    1.60    3.20
   6   5   0    3.60    2.20
  -6  -5   0    8.00    2.40
  -6  -5   0    5.40    2.90
   7   5   0  151.78   11.20
   7   5   0  143.79   12.80
   7   5   0  150.98    9.60
  -7  -5   0  136.29   10.40
  -7  -5   0  155.08    9.60
   8   5   0   91.19    7.20
  -8  -5   0   91.09    7.30
  -8  -5   0   90.19    8.40
   9   5   0  360.86   20.70
   9   5   0  319.67   18.50
  -9  -5   0  311.67   19.50
  -9  -5   0  315.37   18.40
  10   5   0    2.90    2.90
  10   5   0    3.80    5.20
  10   5   0    8.10    4.80
 -10  -5   0    5.10    3.70
 -10  -5   0   10.30    3.40
  11   5   0   17.30    4.00
  11   5   0   21.20    6.50
  11   5   0    7.70    6.30
 -11  -5   0    7.20    4.30
 -11  -5   0   10.40    3.80
  12   5   0   -1.70    3.00
  12   5   0    7.60    5.30
  12   5   0   15.60    5.60
 -12  -5   0    8.30    4.40
 -12  -5   0    3.30    3.40
  13   5   0   12.00    6.00
  13   5   0   17.50    6.30
  13   5   0   16.60    4.40
 -13  -5   0   15.30    4.30
  14   5   0   11.00    6.00
  14   5   0    2.70    5.10
 -14  -5   0    2.40    3.60
  15   5   0   -0.50    4.70
  15   5   0    4.20    5.60
 -15  -5   0    1.60    3.50
  16   5   0    1.30    5.40
 -16  -5   0   15.30    4.90
 -15   6   0    7.80    4.50
 -15   6   0   12.90    3.80
  15  -6   0   -3.20    5.80
 -14   6   0   18.50    4.90
 -14   6   0   15.00    4.00
  14  -6   0   30.00    8.00
 -13   6   0   14.20    4.20
 -13   6   0    9.50    3.30
  13  -6   0    9.20    6.30
 -12   6   0   18.10    3.50
 -12   6   0   13.70    4.00
  12  -6   0   16.70    6.70
 -11   6   0   38.50    7.30
 -11   6   0   38.50    4.40
  11  -6   0   43.80    7.50
 -10   6   0  125.99    8.00
 -10   6   0  116.59   11.60
 -10   6   0  124.29    8.70
  10  -6   0  119.79   11.80
  -9   6   0   43.10    4.80
  -9   6   0   51.19    4.50
  -9   6   0   41.50    7.20
  -8   6   0    2.20    2.10
  -8   6   0    4.90    1.90
  -8   6   0   -2.30    3.10
  -8   6   0    3.80    3.70
   8  -6   0    4.70    3.80
  -7   6   0   19.40    4.80
  -7   6   0   23.00    4.00
  -7   6   0   23.10    2.50
  -7   6   0   15.50    4.30
  -7   6   0   21.60    3.00
   7  -6   0   29.10    5.20
  -6   6   0  242.68   15.90
  -6   6   0  250.47   12.90
  -6   6   0  258.27   15.80
  -6   6   0  255.57   15.50
  -6   6   0  236.68   13.10
  -6   6   0  239.08   15.90
   6  -6   0  255.77   15.20
  -5   6   0   27.80    5.00
  -5   6   0   24.40    5.00
  -5   6   0   15.70    4.50
  -5   6   0   23.30    2.20
  -5   6   0   23.20    4.60
   5  -6   0   16.90    3.70
   5  -6   0   21.60    4.20
   5  -6   0   28.90    5.30
   5  -6   0   25.30    4.90
  -4   6   0  161.98   12.80
  -4   6   0  178.88   12.00
  -4   6   0  165.78   11.80
   4  -6   0  185.88   11.20
   4  -6   0  184.88   12.00
   4  -6   0  160.78   11.70
   4  -6   0  179.98   11.90
  -3   6   0   -1.30    3.10
  -3   6   0    8.50    4.00
  -3   6   0    3.20    3.40
  -3   6   0    4.80    3.40
   3  -6   0    5.70    2.50
   3  -6   0    5.20    3.40
   3  -6   0    6.40    3.40
   3  -6   0    1.60    3.30
  -2   6   0   91.19    4.90
  -2   6   0   97.19    7.70
  -2   6   0   98.09    7.40
  -2   6   0   72.19    7.70
  -2   6   0   84.59    5.30
  -2   6   0   94.99    9.60
   2  -6   0   79.49    7.90
   2  -6   0   85.89    7.80
   2  -6   0   95.79    9.00
  -1   6   0  572.44   32.80
  -1   6   0  654.53   32.40
  -1   6   0  642.44   31.40
  -1   6   0  629.04   31.00
   1  -6   0  620.64   33.10
   1  -6   0  579.24   33.00
   1  -6   0  646.34   34.00
   0   6   0  882.81   45.20
   0   6   0  878.11   46.80
   0   6   0  850.31   43.60
   0   6   0  874.01   44.00
   0  -6   0  936.11   46.40
   0  -6   0  832.92   45.30
   1   6   0  626.44   32.60
   1   6   0  646.04   31.90
   1   6   0  636.14   35.20
  -1  -6   0  640.94   31.70
  -1  -6   0  631.14   34.60
  -1  -6   0  603.04   33.40
  -1  -6   0  638.54   31.90
   2   6   0   95.79    7.30
   2   6   0  102.29   10.50
   2   6   0   89.89    6.20
  -2  -6   0   95.69    8.20
  -2  -6   0  101.89    6.50
  -2  -6   0   97.99    6.10
  -2  -6   0   71.09    8.20
   3   6   0    6.80    2.30
   3   6   0    5.60    3.10
   3   6   0    1.40    4.10
  -3  -6   0   -2.50    3.60
  -3  -6   0    6.20    2.60
  -3  -6   0    5.50    2.20
   4   6   0  188.08   12.60
   4   6   0  193.88   15.10
  -4  -6   0  197.38   11.90
  -4  -6   0  195.68   11.20
   5   6   0   18.20    5.60
   5   6   0   23.40    3.30
   5   6   0   14.60    4.10
  -5  -6   0   19.50    3.10
  -5  -6   0   18.30    3.60
   6   6   0  249.58   17.80
   6   6   0  247.48   15.90
   6   6   0  260.27   14.60
  -6  -6   0  252.77   14.40
   7   6   0   21.80    3.60
   7   6   0   26.00    6.60
   7   6   0   21.10    4.80
  -7  -6   0   29.50    4.70
  -7  -6   0   25.40    3.80
   8   6   0   -2.20    5.10
   8   6   0    3.00    3.90
   8   6   0    2.50    2.50
  -8  -6   0    6.10    3.10
  -8  -6   0    0.50    3.40
   9   6   0   35.80    6.60
   9   6   0   41.80    5.20
   9   6   0   44.30    8.10
  -9  -6   0   30.50    5.70
  -9  -6   0   34.10    4.90
  10   6   0  131.09   11.80
  10   6   0  123.19    9.50
  10   6   0  141.09   14.30
 -10  -6   0  119.99    9.50
 -10  -6   0  125.19   10.80
  11   6   0   38.30    7.90
  11   6   0   41.90    7.30
 -11  -6   0   40.20    5.50
 -11  -6   0   30.20    8.20
  12   6   0   21.70    7.00
  12   6   0   12.10    4.20
  12   6   0   15.30    6.10
 -12  -6   0   11.30    4.90
 -12  -6   0    9.70    4.10
  13   6   0   13.60    6.20
  13   6   0    4.90    5.90
 -13  -6   0    2.00    3.70
  14   6   0   17.50    7.00
  14   6   0   22.10    7.30
 -14  -6   0   18.30    5.00
  15   6   0   49.10    8.70
 -15  -6   0   45.80    7.10
 -15   7   0   31.90    6.70
 -15   7   0   52.89    6.10
  15  -7   0   64.59   10.20
 -14   7   0    8.60    4.20
 -14   7   0   11.10    3.50
  14  -7   0    3.30    6.20
 -13   7   0   39.30    5.10
 -13   7   0   53.19    6.40
  13  -7   0   52.29    8.30
 -12   7   0    1.20    2.50
 -12   7   0    4.90    3.30
  12  -7   0    0.00    4.80
 -11   7   0   76.49    6.40
 -11   7   0   78.29    7.30
  11  -7   0   85.29   10.20
 -10   7   0    8.50    4.80
 -10   7   0    2.80    2.60
 -10   7   0    2.10    2.20
  10  -7   0    2.50    4.70
  -9   7   0   34.60    3.60
  -9   7   0   31.60    4.10
  -9   7   0   34.30    7.10
   9  -7   0   30.40    6.20
  -8   7   0    7.80    2.30
  -8   7   0   -1.40    3.70
  -8   7   0    3.80    4.00
   8  -7   0    0.70    3.70
  -7   7   0  109.69   10.40
  -7   7   0  112.09    7.00
  -7   7   0  113.49   10.10
  -7   7   0  112.49    6.80
  -7   7   0  109.99    9.90
   7  -7   0  130.29    9.80
  -6   7   0  112.89    6.50
  -6   7   0   97.39    9.30
  -6   7   0  106.59    9.90
  -6   7   0  107.99    6.50
  -6   7   0  119.39    9.70
  -6   7   0  115.19   10.40
   6  -7   0  137.79    9.30
  -5   7   0  102.89    8.90
  -5   7   0   71.29    5.20
  -5   7   0  101.49    8.60
  -5   7   0   99.19    8.40
   5  -7   0   94.59    8.50
   5  -7   0   73.99    8.30
   5  -7   0   90.19    7.50
   5  -7   0   95.89    8.50
  -4   7   0   12.30    4.00
  -4   7   0    6.30    4.30
  -4   7   0   15.40    4.10
  -4   7   0    6.20    3.40
   4  -7   0    8.60    3.50
   4  -7   0   10.00    3.90
   4  -7   0   14.60    3.10
   4  -7   0    8.60    3.50
  -3   7   0   -0.60    2.80
  -3   7   0    4.60    2.70
  -3   7   0   -1.10    3.00
  -3   7   0    2.10    1.30
  -3   7   0    1.90    1.00
  -3   7   0    4.80    3.80
   3  -7   0    4.80    3.40
   3  -7   0   -2.80    3.10
   3  -7   0    1.30    2.90
  -2   7   0  421.16   24.00
  -2   7   0  442.66   22.50
  -2   7   0  463.05   22.10
  -2   7   0  443.76   26.00
  -2   7   0  384.06   25.30
  -2   7   0  429.26   24.50
   2  -7   0  462.45   24.70
   2  -7   0  458.95   24.90
   2  -7   0  431.96   25.20
  -1   7   0  148.89    8.90
  -1   7   0  136.09   10.60
  -1   7   0  159.58    8.40
  -1   7   0  136.09   12.90
  -1   7   0  153.68    9.90
   1  -7   0  169.08   11.20
   1  -7   0  140.69   12.00
   1  -7   0  162.18   11.30
   0   7   0  365.46   20.20
   0   7   0  353.56   18.90
   0   7   0  396.86   23.30
   0   7   0  356.86   19.60
   0  -7   0  351.56   20.80
   0  -7   0  360.96   22.10
   0  -7   0  406.96   21.50
   1   7   0  161.08   13.40
   1   7   0  143.89    9.80
   1   7   0  156.98    8.80
  -1  -7   0  152.98    8.60
  -1  -7   0  146.69   11.00
  -1  -7   0  168.38   11.30
  -1  -7   0  171.18   12.40
  -1  -7   0  144.39    8.30
   2   7   0  423.56   23.30
   2   7   0  436.36   22.40
   2   7   0  430.46   26.20
  -2  -7   0  436.26   25.20
  -2  -7   0  422.06   22.10
  -2  -7   0  441.56   22.50
  -2  -7   0  419.76   24.10
   3   7   0    3.10    2.90
   3   7   0    1.00    2.00
   3   7   0    3.50    4.80
  -3  -7   0    0.20    3.80
  -3  -7   0    5.00    2.40
  -3  -7   0    4.80    2.00
   4   7   0   10.10    3.50
   4   7   0   13.10    5.10
  -4  -7   0   15.80    3.20
  -4  -7   0    9.10    2.50
   5   7   0   95.39    7.70
   5   7   0   78.89   10.20
   5   7   0   88.59    8.50
  -5  -7   0  102.49    6.80
  -5  -7   0   88.89    7.40
   6   7   0  118.19    9.70
   6   7   0  112.39   12.20
   6   7   0  116.99    8.10
  -6  -7   0  111.49    8.00
  -6  -7   0  109.59    8.70
   7   7   0  121.69   13.20
   7   7   0  121.29   10.50
   7   7   0  121.49    8.70
  -7  -7   0  126.49    8.70
  -7  -7   0  115.39    9.50
   8   7   0    4.70    2.90
   8   7   0    2.70    5.60
   8   7   0   -0.40    4.00
  -8  -7   0    5.00    3.10
  -8  -7   0   -3.90    3.00
   9   7   0   24.70    4.50
   9   7   0   30.70    6.20
   9   7   0   47.00    8.90
  -9  -7   0   24.90    5.60
  -9  -7   0   26.10    4.70
  10   7   0    1.70    3.00
  10   7   0   -8.10    3.70
  10   7   0   -4.90    5.20
 -10  -7   0    4.50    3.90
 -10  -7   0    6.10    3.50
  11   7   0   54.59    8.60
  11   7   0   70.09    7.40
  11   7   0   88.19   11.60
 -11  -7   0   67.99    7.30
 -11  -7   0   76.19    9.10
  12   7   0   -0.40    3.60
  12   7   0    1.30    5.30
  12   7   0   12.00    7.10
 -12  -7   0    1.50    4.90
 -12  -7   0    5.10    3.90
  13   7   0   48.50    8.50
  13   7   0   49.30    8.90
 -13  -7   0   35.60    5.90
  14   7   0    3.90    6.10
  14   7   0   -3.40    5.10
 -14  -7   0    0.60    3.90
  15   7   0   36.20    8.70
  15   7   0   31.00    9.10
 -15  -7   0   42.60    6.60
 -14   8   0   22.60    4.20
 -14   8   0   25.40    5.10
  14  -8   0   28.30    7.40
 -13   8   0  199.28   12.40
 -13   8   0  187.58   13.20
  13  -8   0  217.58   16.40
 -12   8   0   60.89    6.60
 -12   8   0   65.49    6.00
  12  -8   0   55.79    9.10
 -11   8   0   18.90    3.20
  11  -8   0   12.90    5.40
 -10   8   0  176.28   14.60
 -10   8   0  172.68   10.10
 -10   8   0  154.88   10.50
  10  -8   0  171.58   13.60
  -9   8   0    4.10    4.50
  -9   8   0    8.20    2.60
  -9   8   0    2.10    2.00
   9  -8   0    0.30    4.10
  -8   8   0    0.40    3.80
  -8   8   0   -1.20    1.70
  -8   8   0    0.50    1.80
   8  -8   0    4.20    3.90
  -7   8   0   96.49    6.10
  -7   8   0   99.59    6.30
  -7   8   0   95.29   10.70
  -7   8   0  104.09   10.50
  -7   8   0  109.19   11.40
   7  -8   0   92.79    8.90
  -6   8   0  184.08    9.90
  -6   8   0  185.18   13.20
  -6   8   0  160.98   13.00
  -6   8   0  186.58    9.80
  -6   8   0  178.08   13.30
   6  -8   0  182.88   12.10
   6  -8   0  180.28   13.40
   6  -8   0  175.08   13.50
  -5   8   0   -1.20    2.70
  -5   8   0    1.70    3.50
  -5   8   0   -3.40    3.60
   5  -8   0   -2.20    2.50
   5  -8   0   -0.70    3.70
   5  -8   0    8.40    5.70
  -4   8   0   55.39    7.90
  -4   8   0   53.89    6.10
  -4   8   0   43.80    3.00
  -4   8   0   45.20    3.50
  -4   8   0   53.99    6.80
  -4   8   0   46.00    7.20
   4  -8   0   54.09    6.70
   4  -8   0   30.30    4.90
   4  -8   0   36.00    4.60
   4  -8   0   44.30    6.90
  -3   8   0  189.88    9.60
  -3   8   0  196.18   14.60
  -3   8   0  177.28   12.20
  -3   8   0  182.18   12.70
  -3   8   0  178.68   10.10
   3  -8   0  165.48   12.70
   3  -8   0  187.88   13.30
   3  -8   0  184.98   12.90
  -2   8   0    3.60    3.20
  -2   8   0    5.90    1.40
  -2   8   0    9.20    3.30
  -2   8   0    4.60    4.30
  -2   8   0    5.70    3.50
  -2   8   0    7.80    2.20
   2  -8   0   -1.80    3.90
   2  -8   0    1.00    3.20
   2  -8   0    4.70    3.70
  -1   8   0  803.02   42.70
  -1   8   0  826.82   40.40
  -1   8   0  827.62   41.00
  -1   8   0  783.42   44.60
  -1   8   0  800.52   42.00
   1  -8   0  818.02   42.90
   1  -8   0  815.32   43.80
   1  -8   0  763.12   42.80
   0   8   0  998.80   49.70
   0   8   0  997.70   48.40
   0   8   0  923.91   52.19
   0  -8   0  895.31   50.19
   0  -8   0  927.11   51.29
   0  -8   0 1045.10   50.89
   1   8   0  819.42   41.90
   1   8   0  811.82   40.90
   1   8   0  794.42   44.90
  -1  -8   0  815.62   45.50
  -1  -8   0  794.52   40.50
  -1  -8   0  838.92   43.10
  -1  -8   0  784.82   40.30
  -1  -8   0  837.82   43.10
   2   8   0    4.20    2.90
   2   8   0    0.40    4.90
   2   8   0    4.70    2.00
  -2  -8   0    5.70    2.10
  -2  -8   0    3.50    3.70
  -2  -8   0    5.30    1.70
  -2  -8   0   -1.50    3.10
   3   8   0  164.48   11.40
   3   8   0  179.18   10.20
   3   8   0  148.99   14.70
  -3  -8   0  186.08   12.40
  -3  -8   0  153.28   10.20
  -3  -8   0  174.98   10.90
   4   8   0   31.40    6.80
   4   8   0   42.30    5.90
  -4  -8   0   58.49    5.40
  -4  -8   0   48.40    4.40
   5   8   0   -1.10    2.10
   5   8   0    3.90    4.60
   5   8   0   -3.40    2.90
  -5  -8   0   -1.30    2.10
  -5  -8   0    2.10    2.90
   6   8   0  171.48   16.50
   6   8   0  186.28   11.30
   6   8   0  167.28   12.70
  -6  -8   0  176.18   11.00
  -6  -8   0  168.08   11.70
   7   8   0  113.69   10.50
   7   8   0   98.89   12.40
   7   8   0   99.09    7.90
  -7  -8   0   87.89    8.40
  -7  -8   0   97.09    7.70
   8   8   0    3.60    3.00
   8   8   0   -0.60    4.20
   8   8   0   -5.00    5.20
  -8  -8   0   -2.40    2.80
  -8  -8   0   -2.60    3.30
   9   8   0    1.70    2.90
   9   8   0   -2.40    5.40
   9   8   0    2.80    4.50
  -9  -8   0   -3.30    3.30
  -9  -8   0    2.30    3.30
  10   8   0  150.28   16.50
  10   8   0  151.68   13.30
  10   8   0  146.39   11.10
 -10  -8   0  172.78   11.50
  11   8   0   10.20    7.10
  11   8   0   16.80    4.30
  11   8   0   20.20    6.60
 -11  -8   0   11.70    5.00
 -11  -8   0   17.30    4.40
  12   8   0   63.49   10.70
  12   8   0   75.29   10.10
 -12  -8   0   48.20    6.70
  13   8   0  191.78   22.90
  13   8   0  182.68   15.70
 -13  -8   0  170.28   13.10
  14   8   0   29.10    8.70
  14   8   0   34.10    8.10
 -14  -8   0   19.40    5.90
 -14   9   0   14.60    3.50
 -14   9   0   14.20    4.50
  14  -9   0   13.00    6.20
 -13   9   0   34.70    4.50
 -13   9   0   20.80    4.60
  13  -9   0   30.60    7.30
 -12   9   0   46.30    5.50
 -12   9   0   45.00    5.00
  12  -9   0   77.09    9.80
 -11   9   0  117.19    8.70
 -11   9   0  122.99    8.20
  11  -9   0  121.09   11.70
 -10   9   0    0.20    2.40
 -10   9   0    0.60    2.30
  10  -9   0   -2.20    4.20
  -9   9   0   20.40    5.60
  -9   9   0   32.00    3.60
  -9   9   0   33.10    3.40
  -9   9   0   31.40    6.90
   9  -9   0   24.10    5.60
  -8   9   0    6.60    2.10
  -8   9   0    9.00    2.20
  -8   9   0    1.90    4.40
  -8   9   0    3.90    5.50
  -8   9   0    7.30    4.40
   8  -9   0    5.10    4.50
  -7   9   0   41.30    3.70
  -7   9   0   39.00    7.80
  -7   9   0   47.90    3.90
  -7   9   0   42.50    7.40
   7  -9   0   42.20    6.60
  -6   9   0  246.58   12.80
  -6   9   0  267.07   17.80
  -6   9   0  203.98   15.80
  -6   9   0  231.58   12.50
   6  -9   0  216.88   16.30
   6  -9   0  259.27   15.30
  -5   9   0  188.68    9.70
  -5   9   0  175.18   10.00
  -5   9   0  196.78   13.60
  -5   9   0  152.78   13.00
  -5   9   0  178.08   15.20
  -5   9   0  169.48   13.60
   5  -9   0  183.48   12.20
   5  -9   0  194.48   13.80
   5  -9   0  182.48   13.60
  -4   9   0   60.79    7.70
  -4   9   0   66.89    4.90
  -4   9   0   67.89    4.20
  -4   9   0   68.79    8.90
  -4   9   0   72.69    7.60
  -4   9   0   73.79    8.50
   4  -9   0   63.19    8.20
   4  -9   0   72.49    8.80
  -3   9   0  100.79    6.40
  -3   9   0   96.99   11.00
  -3   9   0   97.69    8.80
  -3   9   0  103.99    9.30
  -3   9   0   92.09    5.60
  -3   9   0   83.29    8.50
   3  -9   0   94.59    9.30
   3  -9   0  112.39    9.70
  -2   9   0    8.30    2.50
  -2   9   0   10.30    1.80
  -2   9   0    6.20    5.20
  -2   9   0    9.50    3.40
  -2   9   0   11.50    4.00
   2  -9   0    5.50    4.00
   2  -9   0   10.80    4.20
   2  -9   0    7.00    4.20
  -1   9   0    2.00    3.20
  -1   9   0    5.40    1.80
  -1   9   0    2.30    2.60
  -1   9   0   19.10    6.10
   1  -9   0    5.80    3.60
   1  -9   0    3.40    3.80
   1  -9   0   11.50    4.10
   0   9   0   36.20    4.70
   0   9   0   35.50    3.50
   0   9   0   31.50    4.30
   0   9   0   25.70    6.90
   0  -9   0   46.20    6.50
   0  -9   0   43.30    6.40
   0  -9   0   40.90    7.00
   1   9   0   -0.10    2.80
   1   9   0    1.40    1.90
   1   9   0    7.30    5.00
  -1  -9   0    4.10    4.50
  -1  -9   0    0.20    3.50
  -1  -9   0    5.00    1.40
  -1  -9   0    3.20    1.20
  -1  -9   0    1.80    3.60
   2   9   0    8.00    3.40
   2   9   0    8.20    2.30
   2   9   0    5.90    5.10
  -2  -9   0    4.40    3.60
  -2  -9   0    8.50    2.10
  -2  -9   0   10.30    1.90
   3   9   0   93.09    6.90
   3   9   0   95.29    8.40
   3   9   0   88.69   11.20
  -3  -9   0   95.39   14.50
  -3  -9   0  105.29    7.10
   4   9   0   58.49    5.50
   4   9   0   70.89    7.30
   4   9   0   58.69    9.70
  -4  -9   0   74.49    8.40
  -4  -9   0   65.29    6.00
  -4  -9   0   60.79    5.30
   5   9   0  191.58   17.50
   5   9   0  187.68   11.60
   5   9   0  187.88   13.30
  -5  -9   0  172.28   11.00
  -5  -9   0  190.08   12.00
   6   9   0  210.88   15.60
   6   9   0  236.68   14.20
   6   9   0  216.38   19.80
  -6  -9   0  228.68   13.70
  -6  -9   0  246.28   14.60
   7   9   0   36.30    5.20
   7   9   0   35.70    6.80
   7   9   0   33.50    8.40
  -7  -9   0   39.90    6.00
  -7  -9   0   40.70    5.10
   8   9   0    8.30    4.80
   8   9   0    5.80    3.30
   8   9   0   -2.50    6.10
  -8  -9   0    2.50    4.00
  -8  -9   0    6.20    3.40
   9   9   0   25.50    6.80
   9   9   0   25.50    8.10
   9   9   0   26.00    4.90
  -9  -9   0   28.80    5.80
  10   9   0    3.40    3.50
  10   9   0    3.20    7.70
  10   9   0    9.10    5.70
 -10  -9   0   -0.20    3.50
 -10  -9   0    7.10    4.50
  11   9   0  119.99   15.00
  11   9   0   93.99   11.20
 -11  -9   0  107.29   11.20
 -11  -9   0  132.39   10.10
  12   9   0   40.60    8.30
  12   9   0   47.00    9.80
 -12  -9   0   41.70    6.40
  13   9   0   32.60    7.80
  13   9   0   33.30    9.00
 -13  -9   0   30.00    5.90
  14   9   0    4.50    7.30
  14   9   0   -1.80    5.50
 -14  -9   0   24.90    5.60
 -13  10   0   94.29    7.40
 -13  10   0   80.59    7.80
  13 -10   0   97.39   11.10
 -12  10   0   25.00    3.90
 -12  10   0   22.90    4.20
  12 -10   0   26.50    6.30
 -11  10   0   18.10    3.70
 -11  10   0   12.00    3.30
  11 -10   0   20.60    5.80
 -10  10   0    1.20    2.30
 -10  10   0    0.10    2.20
  10 -10   0   -5.00    3.80
  -9  10   0   -0.80    2.00
  -9  10   0    2.60    2.20
  -9  10   0   -7.20    4.50
   9 -10   0    2.00    4.00
  -8  10   0   59.59    4.50
  -8  10   0   49.40    8.70
  -8  10   0   46.90    4.40
  -8  10   0   46.30    7.60
   8 -10   0   53.49    6.70
  -7  10   0   -0.90    1.90
  -7  10   0   -1.20    4.80
  -7  10   0    2.20    5.20
  -7  10   0    1.70    1.60
  -7  10   0   -1.00    3.80
   7 -10   0    2.00    3.10
  -6  10   0    5.00    4.60
  -6  10   0   13.00    1.90
  -6  10   0    5.60    2.30
  -6  10   0    6.60    5.10
   6 -10   0    5.80    4.90
   6 -10   0   22.50    6.00
  -5  10   0  103.69    6.00
  -5  10   0  110.19   10.40
  -5  10   0  101.99    9.80
  -5  10   0  107.39    6.70
  -5  10   0  115.79   12.30
   5 -10   0  100.99   11.20
   5 -10   0   77.39    9.20
  -4  10   0    7.10    4.60
  -4  10   0   10.90    5.70
  -4  10   0    8.00    1.70
  -4  10   0    9.30    4.40
  -4  10   0    7.40    2.40
   4 -10   0   11.10    4.50
   4 -10   0    3.10    4.70
  -3  10   0  402.06   20.30
  -3  10   0  453.85   26.80
  -3  10   0  365.86   23.00
  -3  10   0  399.96   21.00
   3 -10   0  366.26   23.70
   3 -10   0  388.46   24.00
  -2  10   0   75.69    8.80
  -2  10   0   83.49    5.50
  -2  10   0   80.69    6.50
  -2  10   0   79.49   10.20
  -2  10   0   84.29    8.60
   2 -10   0   79.99    9.00
   2 -10   0   90.39   10.10
  -1  10   0   37.30    3.50
  -1  10   0   27.80    4.80
  -1  10   0   34.20    4.40
  -1  10   0   33.80    7.70
  -1  10   0   27.60    5.60
   1 -10   0   32.60    6.50
   1 -10   0   32.90    6.40
   0  10   0  264.87   20.20
   0  10   0  281.47   16.10
   0  10   0  273.27   15.00
   0  10   0  266.27   16.60
   0 -10   0  310.77   18.60
   0 -10   0  264.57   17.70
   1  10   0   46.60    8.60
   1  10   0   39.40    4.00
   1  10   0   37.00    4.90
  -1 -10   0   28.10    5.30
  -1 -10   0   28.60    6.20
   2  10   0   85.69    7.90
   2  10   0   54.99    9.60
   2  10   0   82.09    6.10
  -2 -10   0   92.59    9.80
  -2 -10   0   82.89    5.30
  -2 -10   0   81.99    9.50
  -2 -10   0   77.59    5.50
   3  10   0  400.86   22.80
   3  10   0  383.16   21.20
   3  10   0  412.66   27.00
  -3 -10   0  372.56   20.90
  -3 -10   0  405.16   23.80
   4  10   0    4.60    4.20
   4  10   0   10.10    7.10
  -4 -10   0    4.70    2.90
  -4 -10   0    5.30    2.40
  -4 -10   0    6.30    4.80
   5  10   0  101.29   10.00
   5  10   0  110.19    8.20
   5  10   0   90.19   11.70
  -5 -10   0  105.39    7.60
  -5 -10   0  113.69   11.00
  -5 -10   0   98.19    8.10
   6  10   0    0.80    6.00
   6  10   0    6.00    3.00
   6  10   0    5.90    4.40
  -6 -10   0    7.70    3.60
  -6 -10   0    7.80    3.10
   7  10   0    3.70    4.70
   7  10   0   -2.50    2.70
   7  10   0    6.80    6.70
  -7 -10   0    7.60    3.30
  -7 -10   0   10.00    4.10
   8  10   0   54.79    8.30
   8  10   0   46.10   10.70
  -8 -10   0   67.19    7.60
  -8 -10   0   46.40    5.70
   9  10   0    8.70    5.50
   9  10   0    0.70    6.80
   9  10   0   -0.10    3.10
  -9 -10   0    1.00    3.30
  -9 -10   0    3.30    4.80
  10  10   0    2.90    5.00
  10  10   0    5.80    7.50
 -10 -10   0    3.40    3.50
 -10 -10   0    2.60    4.40
  11  10   0   13.70    8.40
  11  10   0   14.50    6.50
 -11 -10   0   16.70    4.70
  12  10   0   19.20    7.00
  12  10   0    9.40    8.10
 -12 -10   0    7.40    4.20
  13  10   0   87.89   11.70
  13  10   0   80.09   13.20
 -13 -10   0   78.99    8.70
 -12  11   0   58.59    5.50
 -12  11   0   53.39    5.70
  12 -11   0   51.39    8.00
 -11  11   0   42.60    4.40
 -11  11   0   39.90    4.60
  11 -11   0   41.30    7.20
 -10  11   0    9.30    2.60
 -10  11   0   -2.90    5.20
 -10  11   0   17.10    2.80
  10 -11   0    9.30    4.30
  -9  11   0   26.50    3.30
  -9  11   0   58.09    8.60
  -9  11   0   31.30    3.40
   9 -11   0   14.60    5.20
  -8  11   0    2.20    1.70
  -8  11   0   -4.10    4.60
   8 -11   0   -4.10    3.60
  -7  11   0    3.10    5.20
  -7  11   0   -0.80    1.60
  -7  11   0    6.20    5.80
  -7  11   0   -0.10    2.50
   7 -11   0   -2.00    4.30
  -6  11   0   55.79    9.10
  -6  11   0   44.00    4.20
  -6  11   0   36.70    7.60
  -6  11   0   40.30    3.70
   6 -11   0   54.79    8.70
   6 -11   0   42.30    8.10
  -5  11   0  447.16   23.60
  -5  11   0  462.65   23.20
  -5  11   0  422.86   27.40
  -5  11   0  468.95   29.80
   5 -11   0  455.35   27.70
   5 -11   0  454.75   27.70
  -4  11   0   15.40    2.30
  -4  11   0   21.70    7.20
  -4  11   0   15.00    5.10
   4 -11   0   15.10    6.10
   4 -11   0   22.20    6.40
  -3  11   0    8.80    6.10
  -3  11   0    3.50    2.60
  -3  11   0    2.00    3.90
  -3  11   0    3.00    1.90
   3 -11   0    4.90    3.90
   3 -11   0    4.50    5.10
  -2  11   0  103.39    6.70
  -2  11   0   97.79   12.00
  -2  11   0  109.69    9.60
  -2  11   0   95.29    7.60
   2 -11   0   92.59   10.60
   2 -11   0   96.69   10.20
  -1  11   0   19.00    4.70
  -1  11   0   23.90    3.20
  -1  11   0   16.10    7.60
  -1  11   0   17.70    3.70
   1 -11   0   23.60    6.10
   1 -11   0   30.10    6.80
   0  11   0   70.49   10.40
   0  11   0   74.49    7.80
   0  11   0   79.69    6.00
   0  11   0   84.19    7.50
   0 -11   0   72.29    8.80
   0 -11   0   83.29    9.60
   1  11   0   23.60    4.70
   1  11   0   21.00    3.30
   1  11   0   24.10    6.80
  -1 -11   0   23.80    6.50
  -1 -11   0   19.10    5.70
   2  11   0  103.99    7.50
   2  11   0   92.49   12.70
   2  11   0  100.59    9.10
  -2 -11   0  116.59   11.30
  -2 -11   0   73.49    9.70
  -2 -11   0  106.49    6.30
  -2 -11   0  106.59    6.10
   3  11   0    1.60    5.60
   3  11   0    3.00    2.60
   3  11   0    0.40    3.60
  -3 -11   0    4.40    5.00
  -3 -11   0    3.40    4.80
  -3 -11   0   -1.60    2.00
  -3 -11   0    1.00    2.00
   4  11   0   18.40    5.20
   4  11   0   21.70    7.60
  -4 -11   0   24.50    6.40
  -4 -11   0   21.90    3.50
  -4 -11   0   21.50    3.30
   5  11   0  419.16   26.10
   5  11   0  444.76   24.70
   5  11   0  432.76   30.90
  -5 -11   0  446.76   27.30
  -5 -11   0  451.35   24.50
  -5 -11   0  467.25   23.90
   6  11   0   43.60    5.60
   6  11   0   41.60    8.40
   6  11   0   43.70    9.70
  -6 -11   0   37.40    7.30
  -6 -11   0   40.20    5.70
  -6 -11   0   44.60    5.10
   7  11   0    3.90    4.80
   7  11   0    1.20    4.50
   8  11   0   51.09   10.30
   9  11   0    1.80    4.80
   9  11   0    2.60    6.60
  -9 -11   0    2.30    3.30
  -9 -11   0   -9.00    3.30
  10  11   0    1.50    5.30
  10  11   0   13.40    8.20
 -10 -11   0    6.10    4.50
 -10 -11   0   -0.20    3.50
  11  11   0   36.90    9.80
  11  11   0   49.10    9.20
 -11 -11   0   37.50    6.00
  12  11   0   53.09    9.90
  12  11   0   45.90   11.20
 -12 -11   0   49.90    6.90
 -12  12   0    3.80    2.70
 -12  12   0   -2.70    2.50
  12 -12   0    1.20    4.30
 -11  12   0   -1.00    2.30
 -11  12   0   -1.30    2.20
 -11  12   0  -14.80    4.60
  11 -12   0    0.90    3.80
 -10  12   0   -6.40    5.40
 -10  12   0    4.10    2.30
 -10  12   0    6.60    2.50
  10 -12   0   -0.50    4.10
  -9  12   0   25.30    3.10
  -9  12   0   24.40    3.20
  -9  12   0   16.50    6.60
  -8  12   0   88.09    6.10
  -8  12   0   88.49    6.30
  -8  12   0   97.99   11.20
  -7  12   0    9.50    6.20
  -7  12   0    0.30    1.60
   7 -12   0    2.40    5.00
   7 -12   0    0.60    5.40
  -6  12   0   22.50    2.80
  -6  12   0   29.50    7.70
  -6  12   0   22.90    3.40
   6 -12   0   18.70    7.00
   6 -12   0   26.80    6.20
  -5  12   0   10.80    3.60
  -5  12   0    4.90    5.20
  -5  12   0    7.80    6.40
  -5  12   0    6.00    2.00
   5 -12   0    2.70    4.60
   5 -12   0    7.60    5.40
  -4  12   0    3.40    1.90
  -4  12   0    2.10    2.80
  -4  12   0    7.80    6.40
   4 -12   0   -3.50    5.00
   4 -12   0    6.10    5.30
  -3  12   0    1.60    2.10
  -3  12   0    1.90    6.50
  -3  12   0    7.20    2.90
   3 -12   0    8.20    5.30
   3 -12   0   -2.10    4.70
  -2  12   0    5.10    2.30
  -2  12   0    3.70    3.10
  -2  12   0   -2.10    6.30
   2 -12   0    7.60    5.30
   2 -12   0    0.50    3.90
  -1  12   0   30.10    4.80
  -1  12   0   22.20    8.70
  -1  12   0   30.00    3.60
   1 -12   0   29.40    6.40
   1 -12   0   18.30    6.00
   0  12   0   16.40    4.20
   0  12   0   22.50    8.10
   0  12   0   20.70    3.30
   0 -12   0   16.30    6.20
   0 -12   0   20.90    6.00
   1  12   0   15.60    8.90
   1  12   0   19.20    4.60
   1  12   0   25.50    3.70
  -1 -12   0   28.40    7.10
  -1 -12   0   20.00    6.40
   2  12   0    6.70    2.80
   2  12   0    9.60    4.20
   2  12   0    2.60    6.60
  -2 -12   0   -3.10    4.80
  -2 -12   0    7.30    4.70
   3  12   0   10.90    6.50
  -3 -12   0    0.30    4.80
  -3 -12   0    2.90    5.60
  -3 -12   0   10.20    3.70
   4  12   0   -3.30    3.70
   4  12   0    3.20    6.10
  -4 -12   0   -0.10    2.20
  -4 -12   0    5.20    2.60
  -4 -12   0    6.60    5.60
   5  12   0    4.10    3.30
   5  12   0    1.80    7.10
   5  12   0    1.80    4.90
  -5 -12   0    3.70    2.60
  -5 -12   0    5.30    3.00
  -5 -12   0    5.50    5.50
   6  12   0   20.90    5.30
   6  12   0   13.20    8.30
   6  12   0   21.10    6.10
  -6 -12   0   22.60    4.00
  -6 -12   0   23.10    7.00
  -6 -12   0   25.80    4.50
   7  12   0    5.30    5.10
   7  12   0   -1.80    6.80
   7  12   0    2.00    3.20
  -7 -12   0   -2.80    3.30
  -7 -12   0    4.50    5.70
  -7 -12   0    0.80    3.00
   8  12   0   78.49   13.60
   8  12   0   87.79   11.00
  -8 -12   0  106.09   12.60
  -8 -12   0   91.29    8.20
  -8 -12   0   82.19    8.90
   9  12   0   15.40    8.70
   9  12   0   18.60    6.50
  -9 -12   0   24.90    4.90
  -9 -12   0   31.70    6.10
  10  12   0    3.70    5.50
  10  12   0    4.90    7.80
 -10 -12   0   12.10    4.30
  11  12   0    6.00    6.50
  11  12   0    8.10    8.50
 -11 -12   0   -1.90    3.60
  12  12   0    4.00    8.00
 -12 -12   0    5.70    4.50
 -10  13   0   -1.00    2.10
 -10  13   0  -14.30    5.60
 -10  13   0   -3.20    2.10
  -9  13   0    2.10    6.10
  -9  13   0   15.90    2.80
  -9  13   0    9.20    2.40
  -8  13   0   10.90    6.50
  -8  13   0   10.60    2.70
  -8  13   0   13.40    2.60
  -7  13   0   73.39    5.30
  -7  13   0   76.19    6.00
  -7  13   0   78.19   11.80
   7 -13   0   68.89   10.50
   7 -13   0   61.99    9.50
   6 -13   0   10.60    6.00
   6 -13   0   11.90    6.40
  -5  13   0   36.30    4.50
  -5  13   0   37.40    3.60
  -5  13   0   35.10   10.10
   5 -13   0   43.00    8.60
   5 -13   0   33.30    7.80
  -4  13   0   16.60    3.40
  -4  13   0    7.50    8.20
  -4  13   0   19.50    3.00
   4 -13   0   16.60    6.80
   4 -13   0   15.60    6.00
  -3  13   0   17.30    3.80
  -3  13   0   13.50    2.80
  -3  13   0   10.50    7.90
   3 -13   0   20.70    6.40
   3 -13   0    8.80    6.30
  -2  13   0    2.40    3.40
  -2  13   0    2.40    6.80
  -2  13   0   -1.40    2.10
   2 -13   0    7.10    5.60
   2 -13   0   -2.30    4.80
  -1  13   0   -3.60    7.00
  -1  13   0    5.00    3.90
  -1  13   0    7.50    2.70
   1 -13   0    2.90    5.80
   1 -13   0    8.50    5.90
   0  13   0  307.87   17.00
   0  13   0  318.47   24.90
   0  13   0  307.87   18.50
   0 -13   0  269.97   23.90
   0 -13   0  298.07   21.20
   1  13   0   -1.00    7.30
   1  13   0    2.30    2.70
   1  13   0    8.50    4.20
  -1 -13   0    9.60    8.40
  -1 -13   0    8.10    5.90
   2  13   0    0.20    2.70
   2  13   0   -2.70    6.60
   2  13   0   -0.40    3.90
  -2 -13   0  -10.60    5.00
  -2 -13   0    0.50    4.60
   3  13   0   25.10    5.50
   3  13   0   17.50    3.80
   3  13   0   21.20    9.10
  -3 -13   0   10.60    2.00
  -3 -13   0   12.00    2.20
  -3 -13   0    8.10    5.90
  -3 -13   0   19.90    6.70
   4  13   0   17.00    5.20
   4  13   0    7.70    7.70
  -4 -13   0   17.50    3.10
  -4 -13   0    0.90    6.00
  -4 -13   0   11.20    2.60
  -4 -13   0   13.60    6.40
   5  13   0   32.60    5.50
   5  13   0   28.90    6.60
   5  13   0   18.20    8.50
  -5 -13   0   44.30    4.50
  -5 -13   0   34.10    4.60
  -5 -13   0   32.40    7.40
   6  13   0    5.30    3.60
   6  13   0    5.60    8.40
   6  13   0    0.50    4.60
  -6 -13   0   13.60    6.30
  -6 -13   0    6.00    3.50
  -6 -13   0    5.70    2.90
   7  13   0   85.79   10.50
   7  13   0   70.69   13.40
   7  13   0   72.19    9.60
  -7 -13   0   78.19    7.20
  -7 -13   0   61.59   10.20
  -7 -13   0   81.59    7.90
   8  13   0   12.60    6.10
   8  13   0   21.80    9.10
  -8 -13   0    1.10    6.00
  -8 -13   0    6.90    4.40
   9  13   0    3.60    8.20
   9  13   0   13.80    6.10
  -9 -13   0   10.80    4.10
  -9 -13   0    4.20    4.20
  -9 -13   0    7.50   10.90
  10  13   0    9.70    6.90
  10  13   0   -2.20    7.50
 -10 -13   0    7.00    6.70
 -10 -13   0    6.60    4.00
  11  13   0   -2.70    8.00
  -9  14   0    8.40    2.50
  -9  14   0    9.70    2.70
  -8  14   0  154.48    9.20
  -8  14   0  153.48    9.50
  -8  14   0  149.69   16.40
  -7  14   0    9.20    6.80
  -7  14   0    5.20    2.60
  -7  14   0   -1.40    2.00
   7 -14   0   -3.20    5.30
   7 -14   0    5.60    5.80
  -6  14   0    2.50    2.10
  -6  14   0   -3.70    6.70
  -6  14   0    2.00    2.70
   6 -14   0    0.60    5.50
   6 -14   0   -0.20    5.60
  -5  14   0   -0.40    2.30
  -5  14   0    0.00    7.10
  -5  14   0    1.10    2.80
   5 -14   0    3.00    5.10
   5 -14   0    0.90    5.50
  -4  14   0   -6.00    2.70
  -4  14   0   -0.40    2.20
  -4  14   0   -5.60    6.40
   4 -14   0    5.10    6.00
   4 -14   0   -9.60    4.50
  -3  14   0   17.10    4.20
  -3  14   0   19.00    8.40
  -3  14   0   16.10    3.20
   3 -14   0   18.60    7.00
   3 -14   0   16.90    5.80
  -2  14   0   95.39   14.00
  -2  14   0  106.59    8.80
  -2  14   0   88.89    7.50
   2 -14   0  101.79   12.80
   2 -14   0   88.39   11.20
  -1  14   0    7.50    4.00
  -1  14   0    4.80    7.70
  -1  14   0    4.10    2.80
   1 -14   0    5.90    5.60
   1 -14   0    1.00    4.40
   0  14   0    2.30    7.70
   0  14   0    9.50    4.10
   0  14   0   10.80    3.20
   0 -14   0    7.90    6.00
   0 -14   0    2.40    5.80
   1  14   0    2.80    2.90
   1  14   0    8.90    7.80
   1  14   0   10.50    4.70
  -1 -14   0    2.10    5.50
  -1 -14   0    2.90    6.10
   2  14   0   97.89   10.00
   2  14   0  100.89   14.90
   2  14   0   90.89    7.90
  -2 -14   0   99.09   12.00
  -2 -14   0   91.09   12.00
   3  14   0   15.20    3.80
   3  14   0   13.80    8.90
   3  14   0   13.80    5.20
  -3 -14   0   15.40    6.50
  -3 -14   0   17.50    6.10
   4  14   0    1.20    5.70
   4  14   0   -8.00    6.70
   4  14   0   -5.30    4.20
  -4 -14   0    1.70    6.20
  -4 -14   0   -0.70    2.10
  -4 -14   0   -3.70    5.30
   5  14   0    5.50    3.50
   5  14   0   -6.30    4.40
   5  14   0   11.00    8.30
  -5 -14   0    7.00    6.00
  -5 -14   0    4.00    3.30
  -5 -14   0   -4.00    5.30
   6  14   0   -2.90    4.90
   6  14   0    2.80    8.10
  -6 -14   0   -0.70    3.10
  -6 -14   0    2.10    6.00
  -6 -14   0    4.20    2.90
   7  14   0   -0.70    5.30
   7  14   0    8.30    8.30
  -7 -14   0   -1.20    6.10
  -7 -14   0   -6.30    3.10
  -7 -14   0   -0.90    2.90
   8  14   0  168.28   15.30
   8  14   0  131.49   18.00
  -8 -14   0  193.08   16.80
   9  14   0   11.10    6.20
  -9 -14   0   12.80    7.40
  -9 -14   0    8.20    3.90
  -9 -14   0    3.80    4.40
  -8  15   0   13.50    3.00
  -8  15   0    8.00    2.60
  -8  15   0    9.70    7.40
  -7  15   0   39.80    4.10
  -7  15   0   43.00    4.60
  -7  15   0   47.80   10.30
   7 -15   0   31.20    8.90
   7 -15   0   42.50    9.30
  -6  15   0    2.60    2.60
  -6  15   0    3.90    7.70
  -6  15   0    5.60    2.90
   6 -15   0   -2.90    6.00
   6 -15   0    0.80    5.90
  -5  15   0    8.60    3.10
  -5  15   0   -0.80    2.30
  -5  15   0   -0.50    7.60
   5 -15   0    9.70    6.60
   5 -15   0   -0.20    5.30
  -4  15   0   38.30    5.40
  -4  15   0   36.20    4.20
  -4  15   0   23.20    9.10
   4 -15   0   36.40    8.50
   4 -15   0   53.89   10.50
  -3  15   0   77.69   13.50
  -3  15   0   92.69    8.50
  -3  15   0   90.59    7.10
   3 -15   0   89.89   12.60
   3 -15   0   88.49   13.00
  -2  15   0   37.70    5.60
  -2  15   0   22.80    3.80
  -2  15   0   35.00   10.60
   2 -15   0   33.00    8.40
   2 -15   0   21.40    7.60
  -1  15   0   15.00    8.60
  -1  15   0   13.10    3.40
  -1  15   0   24.70    5.20
   1 -15   0   15.80    7.20
   1 -15   0   20.90    7.20
   0  15   0    4.60    7.40
   0  15   0    1.20    4.20
   0  15   0    0.50    2.80
   0 -15   0    0.30    5.10
   0 -15   0    1.90    6.40
   1  15   0   22.60    7.30
   1  15   0   14.20    3.70
   1  15   0   -2.70    7.50
  -1 -15   0   18.80    7.70
  -1 -15   0   21.10    6.90
   2  15   0   24.70    4.30
   2  15   0   24.10    9.80
   2  15   0   29.60    6.30
  -2 -15   0   13.70    6.70
  -2 -15   0   27.80    8.00
   3  15   0   79.69   14.10
   3  15   0  101.09   11.10
  -3 -15   0  108.09   13.90
  -3 -15   0   98.59   12.20
   4  15   0   16.80    9.10
   4  15   0   47.60    7.90
   4  15   0   29.30    5.20
  -4 -15   0   19.50    6.30
  -4 -15   0   45.50   11.90
   5  15   0   -1.30    7.80
   5  15   0    2.20    5.20
  -5 -15   0    2.80    2.40
  -5 -15   0    0.30    2.10
  -5 -15   0    0.60    6.80
  -5 -15   0    0.90    6.50
   6  15   0   -0.20    8.60
   6  15   0    9.90    5.90
  -6 -15   0   -5.30    2.50
  -6 -15   0   -0.60    2.40
  -6 -15   0    3.60    6.60
  -6 -15   0    2.10    6.40
   7  15   0   68.39   13.70
   7  15   0   55.49    9.30
  -7 -15   0   49.30   10.00
  -7 -15   0   48.10    5.40
  -7 -15   0   49.10    6.10
   8  15   0   12.30    6.70
   8  15   0   12.10    8.60
  -8 -15   0   15.50    7.30
  -6  16   0   -3.60    7.30
  -5  16   0   -7.50    7.80
  -5  16   0    2.80    3.00
   5 -16   0   -8.40    5.00
   5 -16   0   -6.80    5.70
  -4  16   0    1.30    7.60
  -4  16   0    6.50    2.90
  -4  16   0   16.50    4.10
   4 -16   0    1.90    5.40
   4 -16   0   -1.40    6.60
  -3  16   0   61.49    7.30
  -3  16   0   65.89    6.00
  -3  16   0   56.59   12.10
   3 -16   0   53.89   10.50
   3 -16   0   73.99   11.90
  -2  16   0   78.99    8.30
  -2  16   0   64.59    6.30
  -2  16   0   83.09   13.90
   2 -16   0   53.89    9.30
   2 -16   0   83.09   12.50
  -1  16   0    8.60    4.00
  -1  16   0   -1.40    8.00
  -1  16   0    1.90    2.90
   1 -16   0    1.10    6.60
   1 -16   0   -0.90    5.60
   0  16   0   21.70    9.80
   0  16   0   34.10    4.80
   0  16   0   35.60    6.30
   0 -16   0   36.50    8.80
   0 -16   0   37.60    8.00
   1  16   0    0.80    4.30
   1  16   0    1.20    3.10
   1  16   0   -4.40    7.20
  -1 -16   0    1.30    6.30
  -1 -16   0    7.80    5.60
   2  16   0   78.59    9.40
   2  16   0   63.69   14.30
  -2 -16   0   73.19   11.10
  -2 -16   0   75.39   11.80
   3  16   0   62.69    7.20
   3  16   0   55.29    8.80
  -3 -16   0   56.29   10.40
  -3 -16   0   65.49   11.20
   4  16   0   -4.50    7.40
   4  16   0   12.70    5.80
  -4 -16   0   -4.70    6.60
  -4 -16   0    3.10    5.60
   5  16   0  -10.20    7.70
   5  16   0   -3.60    4.90
  -5 -16   0   -5.80    5.00
  -5 -16   0    1.30    6.80
   6  16   0    4.00    7.70
  -2  17   0    9.40   10.30
  -1  17   0   53.79    5.90
  -1  17   0   50.59   12.60
  -1  17   0   52.99    7.50
   1 -17   0   72.29   12.20
   1 -17   0   63.89   11.30
   0  17   0   -2.80    3.70
   0  17   0    7.70    4.80
   0  17   0   -1.60    7.90
   0 -17   0    3.10    6.80
   0 -17   0   10.00    6.60
   1  17   0   26.60   10.40
   1  17   0   46.40    5.90
   1  17   0   58.89    8.10
  -1 -17   0   50.69   10.10
  -1 -17   0   46.80    9.80
   2  17   0    6.30    8.20
   1  17   1   22.90   10.70
   0 -17  -1    5.70    6.90
   0 -17  -1   10.00    6.40
   0  17   1   -3.20    7.00
   0  17   1    6.90    4.40
   0  17   1   -1.80    3.00
  -1  17   1   18.90    9.80
  -5 -16  -1   -3.10    6.00
  -5 -16  -1    2.00    7.20
   5  16   1   -3.00    8.50
   5  16   1   -1.10    4.90
  -4 -16  -1    5.10    6.80
  -4 -16  -1    3.10    6.00
   4  16   1   -0.50    5.30
   4  16   1    7.30    9.00
  -3 -16  -1    4.60    6.30
  -3 -16  -1    4.90    6.80
   3  16   1    6.90    4.00
   3  16   1    3.20    9.10
   3  16   1   -6.40    4.90
  -2 -16  -1   62.69   10.50
  -2 -16  -1   61.09   10.90
   2  16   1   74.69   18.10
   2  16   1   70.69    9.20
  -1 -16  -1   24.30    7.40
  -1 -16  -1   17.80    7.90
   1  16   1   21.40   10.50
   1  16   1   29.10    6.50
   0 -16  -1   -1.00    5.70
   0 -16  -1   10.70    7.40
   0  16   1    0.50    7.50
   0  16   1    0.10    2.80
   0  16   1   -1.90    4.30
   1 -16  -1   20.10    8.00
   1 -16  -1   19.00    7.50
  -1  16   1   28.90    5.60
  -1  16   1   28.60   10.30
  -1  16   1   32.80    4.50
   2 -16  -1   36.00    9.00
   2 -16  -1   51.29    9.40
  -2  16   1   45.80   11.70
  -2  16   1   63.99    7.30
  -2  16   1   61.19    5.80
   3 -16  -1    6.60    6.60
   3 -16  -1    1.60    5.40
  -3  16   1    5.60    2.90
  -3  16   1    8.30    4.10
  -3  16   1   -3.00    7.80
   4 -16  -1    5.60    6.40
   4 -16  -1   -1.30    6.00
  -4  16   1    7.00    2.80
  -4  16   1    9.60    3.60
  -4  16   1    7.30    8.70
   5 -16  -1   -4.90    4.90
   5 -16  -1  -11.60    5.30
  -5  16   1   -7.70    7.40
  -5  16   1   12.40    3.40
  -5  16   1    0.50    2.40
   8  15   1   18.50   10.20
  -7 -15  -1    1.70    3.40
  -7 -15  -1    3.70    3.00
  -7 -15  -1   -2.70    6.20
   7  15   1    4.70    8.20
   7  15   1    8.00    5.90
  -6 -15  -1  189.88   17.80
  -6 -15  -1  195.78   17.80
  -6 -15  -1  194.78   11.50
  -6 -15  -1  178.18   11.80
   6  15   1  207.48   16.60
  -5 -15  -1  -10.70    5.20
  -5 -15  -1   -1.20    1.90
  -5 -15  -1    2.30    6.30
   5  15   1    2.90    5.10
   5  15   1    8.20    8.30
  -4 -15  -1    0.70    8.60
  -4 -15  -1   10.70    5.90
   4  15   1   13.90    5.50
   4  15   1    7.80    3.70
   4  15   1   15.70    8.80
  -3 -15  -1    1.30    5.30
  -3 -15  -1    5.90    6.50
   3  15   1   13.10    5.40
   3  15   1   11.80    7.90
  -2 -15  -1    5.60    6.20
  -2 -15  -1    6.70    5.70
   2  15   1    0.30    7.40
   2  15   1   -3.40    4.10
  -1 -15  -1  139.99   15.10
  -1 -15  -1  118.29   14.20
   1  15   1  140.19   11.70
   1  15   1  106.59   15.20
   1  15   1  128.39    9.30
   0 -15  -1   -1.80    5.60
   0 -15  -1    1.40    4.60
   0  15   1    3.20    2.90
   0  15   1  -12.90    6.90
   0  15   1   -0.30    4.00
   1 -15  -1  149.09   14.40
   1 -15  -1  123.29   14.90
  -1  15   1  164.08   10.10
   2 -15  -1    0.60    4.70
   2 -15  -1    1.00    6.10
  -2  15   1   -4.50    8.10
  -2  15   1    8.80    3.90
  -2  15   1    7.10    2.70
   3 -15  -1   -0.90    9.30
   3 -15  -1   -0.30    4.80
  -3  15   1    6.40    3.00
  -3  15   1    2.40    3.20
  -3  15   1   10.60    8.60
   4 -15  -1    3.60    4.70
   4 -15  -1   12.30    7.30
  -4  15   1  -10.10    7.20
  -4  15   1    0.30    2.30
  -4  15   1    8.10    3.40
   5 -15  -1    5.50    5.70
   5 -15  -1    1.10    5.80
  -5  15   1   -3.80    7.20
  -5  15   1    8.10    3.10
  -5  15   1   -4.30    2.10
   6 -15  -1  180.38   17.30
   6 -15  -1  199.58   17.80
  -6  15   1  246.28   22.40
  -6  15   1  201.48   12.20
  -6  15   1  188.98   11.50
   7 -15  -1    6.30    6.00
   7 -15  -1    9.20    7.60
  -7  15   1    6.20    2.60
  -7  15   1    2.50    2.50
  -7  15   1    3.30    7.10
  -8  15   1   17.30    8.10
  -9 -14  -1   -0.90    4.00
  -9 -14  -1    0.50    3.40
  -9 -14  -1   -2.10    6.60
   9  14   1    6.10    5.80
   9  14   1   -2.90   14.20
  -8 -14  -1    5.90    4.90
  -8 -14  -1   -2.50    6.30
  -8 -14  -1   -3.90    3.10
   8  14   1   -1.20    5.10
   8  14   1   -9.10    7.20
  -7 -14  -1    7.90   12.20
  -7 -14  -1   25.60    5.00
  -7 -14  -1   20.90    4.00
   7  14   1   36.80    7.90
   7  14   1   25.20   10.60
  -6 -14  -1    2.10    2.70
  -6 -14  -1    4.30    6.10
  -6 -14  -1    1.50    3.10
   6  14   1   -1.60    4.60
   6  14   1    7.00    8.60
  -5 -14  -1   38.20    4.60
  -5 -14  -1   33.10    3.80
  -5 -14  -1   19.70    7.30
  -5 -14  -1   46.00    9.10
   5  14   1   29.60    6.80
   5  14   1   20.90    9.90
   5  14   1   28.20    5.30
  -4 -14  -1   29.30    3.00
  -4 -14  -1   28.80    3.10
  -4 -14  -1   23.20    7.20
  -4 -14  -1   28.40    7.20
   4  14   1   40.50    6.80
   4  14   1    4.70    8.20
   4  14   1   23.40    6.20
  -3 -14  -1    3.30    6.10
  -3 -14  -1    5.20    5.10
   3  14   1   -1.10    4.30
   3  14   1    0.40    7.90
  -2 -14  -1   42.50    9.20
  -2 -14  -1   56.99    9.50
   2  14   1   59.29    7.60
   2  14   1   36.60    9.80
   2  14   1   59.49    6.00
  -1 -14  -1   -5.20    5.40
  -1 -14  -1   -6.20    4.60
   1  14   1   -2.00    7.10
   1  14   1    5.70    2.80
   1  14   1    0.10    3.80
   0 -14  -1    1.70    4.60
   0 -14  -1   -1.30    5.40
   0  14   1    0.00    2.40
   0  14   1    3.80    3.90
   0  14   1    7.00    7.20
   1 -14  -1   -0.30    5.00
   1 -14  -1   -0.10    5.40
  -1  14   1   -1.50    7.40
  -1  14   1   -4.50    3.50
  -1  14   1    1.10    2.60
   2 -14  -1   62.99    9.90
   2 -14  -1   54.99    9.60
  -2  14   1   65.59    6.80
  -2  14   1   36.80   10.30
  -2  14   1   59.69    5.50
   3 -14  -1   -7.30    4.50
   3 -14  -1    9.70    6.40
  -3  14   1    0.90    2.30
  -3  14   1   -0.20    3.00
  -3  14   1    9.00    8.00
   4 -14  -1   30.80    8.20
   4 -14  -1   17.00    5.90
  -4  14   1   28.90    4.40
  -4  14   1   31.00    3.60
  -4  14   1   21.10    8.90
   5 -14  -1   29.30    8.30
   5 -14  -1   35.80    7.80
  -5  14   1   37.70    3.80
   6 -14  -1   10.30    6.70
   6 -14  -1   -0.50    6.00
  -6  14   1    0.90    2.30
  -6  14   1    1.60    2.60
  -6  14   1    9.60    7.50
   7 -14  -1   12.10    7.00
   7 -14  -1   24.40    7.80
  -7  14   1   27.10    3.10
  -7  14   1   27.20    3.60
  -7  14   1   42.40    9.50
  -8  14   1   -2.30    6.10
  -8  14   1    3.00    2.00
  -8  14   1    1.40    2.10
  -9  14   1    4.40    2.10
  -9  14   1    0.70    2.20
 -10 -13  -1    0.30    3.70
  10  13   1   -5.80    5.10
  10  13   1   -6.40    7.40
  -9 -13  -1    7.10    4.30
  -9 -13  -1   11.70    4.10
  -9 -13  -1   14.80    7.50
   9  13   1   -0.60    5.50
   9  13   1   14.20    8.20
  -8 -13  -1   27.60    8.00
  -8 -13  -1   26.80    5.10
  -8 -13  -1   32.30    5.60
   8  13   1   30.20    7.40
   8  13   1   21.20    9.20
  -7 -13  -1   60.69    6.80
  -7 -13  -1   54.59    6.00
  -7 -13  -1   51.69    9.50
   7  13   1   50.99    8.30
   7  13   1   67.49   11.60
  -6 -13  -1   34.10    5.00
  -6 -13  -1   35.60    4.50
  -6 -13  -1   30.50    7.70
   6  13   1   40.80    5.70
   6  13   1   33.10    9.40
   6  13   1   35.60    7.50
  -5 -13  -1   49.90    4.90
  -5 -13  -1   39.40    8.60
  -5 -13  -1   52.19    5.70
   5  13   1   44.30    7.60
   5  13   1   52.09    7.10
   5  13   1   45.90   10.00
  -4 -13  -1    6.00    5.90
  -4 -13  -1    5.30    6.00
  -4 -13  -1    3.50    2.40
   4  13   1    9.50    4.80
   4  13   1    0.80    7.20
   4  13   1   -2.20    3.10
  -3 -13  -1    7.20    6.00
  -3 -13  -1   -2.50    4.20
   3  13   1   10.90    4.70
   3  13   1   12.20    7.70
  -2 -13  -1    6.10    5.90
  -2 -13  -1    7.80    5.50
   2  13   1   11.80    8.00
   2  13   1    9.30    4.30
   2  13   1   10.00    3.20
  -1 -13  -1    7.30    6.20
  -1 -13  -1   13.50   10.00
   1  13   1   27.50    9.60
   1  13   1   30.60    5.50
   1  13   1   21.30    3.70
   0 -13  -1   -4.10    4.80
   0 -13  -1    4.90    9.40
   0  13   1    8.20    2.90
   0  13   1    3.10    6.50
   0  13   1    6.10    4.00
   1 -13  -1   17.60    7.20
   1 -13  -1   24.50    7.40
  -1  13   1   24.60    3.60
  -1  13   1   34.70   10.10
  -1  13   1   17.00    4.40
   2 -13  -1    3.70    5.70
   2 -13  -1    6.20    5.00
  -2  13   1   10.40    2.50
  -2  13   1   11.60    7.70
  -2  13   1    7.20    3.40
   3 -13  -1    8.70    6.00
   3 -13  -1    7.70    4.90
  -3  13   1   13.70    3.60
  -3  13   1   14.10    2.70
  -3  13   1   13.00    7.60
   4 -13  -1   -4.40    5.30
   4 -13  -1    2.40    4.50
  -4  13   1    3.60    2.20
  -4  13   1    7.60    2.90
  -4  13   1   -4.90    7.10
   5 -13  -1   48.30    8.10
   5 -13  -1   36.90    8.00
  -5  13   1   46.60    4.40
  -5  13   1   52.19    5.00
   6 -13  -1   40.80    8.40
   6 -13  -1   37.70    8.70
  -6  13   1   29.40    3.10
  -6  13   1   36.30    8.70
   7 -13  -1   54.09    8.80
   7 -13  -1   63.59   10.40
  -7  13   1   50.69    4.20
  -7  13   1   49.30    9.80
  -8  13   1   35.70    8.30
  -8  13   1   38.50    3.70
  -8  13   1   33.60    3.40
  -9  13   1    9.40    2.40
  -9  13   1   -2.50    5.90
  -9  13   1    7.70    2.20
 -10  13   1  -11.30    5.80
 -10  13   1   -1.20    2.10
 -10  13   1    2.10    2.20
  12  12   1   53.79   11.70
 -11 -12  -1    7.00    4.40
  11  12   1   15.00    9.50
  11  12   1    4.50    5.40
 -10 -12  -1   -1.60    3.60
  10  12   1    4.30    8.30
  10  12   1    4.90    5.50
  -9 -12  -1    1.60    3.60
  -9 -12  -1   -1.00    3.90
   9  12   1   11.50    8.00
   9  12   1   16.30    6.30
  -8 -12  -1    5.70    3.90
  -8 -12  -1    1.40    3.30
  -8 -12  -1    7.40    6.40
   8  12   1   -2.50    4.80
   8  12   1    9.50    8.30
  -7 -12  -1    5.10    6.10
  -7 -12  -1    5.50    3.70
  -7 -12  -1   13.20    3.60
   7  12   1   12.10    4.00
   7  12   1   21.40    8.60
   7  12   1   18.10    6.20
  -6 -12  -1   -7.40    4.60
  -6 -12  -1   -1.70    2.60
  -6 -12  -1    0.10    3.20
   6  12   1   -1.30    4.30
   6  12   1   -5.60    6.50
   6  12   1   -5.00    2.80
  -5 -12  -1   31.50    4.00
  -5 -12  -1   40.10    4.80
  -5 -12  -1   30.00    7.40
   5  12   1   33.00    5.10
   5  12   1   36.10   10.10
   5  12   1   27.40    6.90
  -4 -12  -1   11.30    5.60
  -4 -12  -1    8.80    2.90
  -4 -12  -1    8.80    2.50
   4  12   1   18.10    7.40
   4  12   1   11.00    3.40
   4  12   1    3.00    4.40
  -3 -12  -1  109.89   12.00
  -3 -12  -1   95.29   11.80
  -3 -12  -1  135.19    7.50
  -3 -12  -1  133.49    7.70
   3  12   1   96.79   13.00
   3  12   1  137.19   11.10
  -2 -12  -1    8.10    5.10
  -2 -12  -1    8.60    5.20
   2  12   1    4.40    7.30
   2  12   1    3.10    2.70
   2  12   1    0.80    3.60
  -1 -12  -1    4.90    5.50
  -1 -12  -1    4.10    4.40
   1  12   1   -3.10    6.10
   1  12   1    9.80    3.90
   1  12   1    6.50    2.80
   0 -12  -1   -3.60    4.90
   0 -12  -1   -2.00    4.40
   0  12   1    8.10    9.20
   0  12   1   -1.20    3.20
   0  12   1   -1.20    2.20
   1 -12  -1   13.10    5.60
   1 -12  -1    3.40    4.90
  -1  12   1   23.00    7.30
  -1  12   1   21.30    3.00
  -1  12   1   13.50    3.80
   2 -12  -1    6.80    5.50
   2 -12  -1    6.30    4.80
  -2  12   1    2.90    2.20
  -2  12   1    5.40    6.10
  -2  12   1    0.30    2.90
   3 -12  -1   82.19    9.80
   3 -12  -1   98.89   11.90
  -3  12   1  103.19   12.80
  -3  12   1  115.49    6.90
  -3  12   1  106.39    7.80
   4 -12  -1    8.10    5.80
   4 -12  -1   17.90    6.10
  -4  12   1    8.10    2.70
  -4  12   1   13.00    7.10
  -4  12   1   13.40    2.30
   5 -12  -1   25.30    7.00
   5 -12  -1   22.10    6.70
  -5  12   1   31.00    7.20
  -5  12   1   33.00    8.10
  -5  12   1   34.20    3.10
   6 -12  -1    3.30    5.30
   6 -12  -1   -3.20    4.90
  -6  12   1   -2.70    1.50
  -6  12   1   -0.70    2.00
  -6  12   1    3.30    6.10
   7 -12  -1   11.50    6.80
   7 -12  -1    8.50    5.80
  -7  12   1   13.30    6.80
  -7  12   1   13.30    2.20
  -8  12   1    2.70    2.00
  -8  12   1    2.10    1.70
  -8  12   1    2.50    5.70
   9 -12  -1   10.20    4.80
  -9  12   1    7.10    2.20
  -9  12   1    7.00    2.20
  -9  12   1    5.00    5.80
  10 -12  -1    6.50    4.40
 -10  12   1    2.50    2.10
 -10  12   1    3.80    2.10
  11 -12  -1    8.50    4.80
 -11  12   1    3.10    2.50
 -11  12   1   11.00    2.80
 -12 -11  -1    8.80    4.50
  12  11   1   22.20    7.50
  12  11   1    8.70    8.40
 -11 -11  -1   66.19    7.30
  11  11   1   43.90   11.10
  11  11   1   51.39    9.20
 -10 -11  -1    3.20    4.50
 -10 -11  -1   -0.70    3.30
  10  11   1   -6.30    6.60
  10  11   1    6.80    5.50
  -9 -11  -1    3.00    4.10
  -9 -11  -1    1.90    3.40
   9  11   1    3.10    5.30
   9  11   1    7.60    7.30
  -8 -11  -1    3.00    3.80
  -8 -11  -1    1.10    3.40
   8  11   1    0.90    3.30
   8  11   1    9.10    7.90
   8  11   1    8.00    5.30
  -7 -11  -1  191.28   12.20
  -7 -11  -1  176.48   12.90
   7  11   1  194.78   15.20
   7  11   1  201.58   19.80
   7  11   1  203.48   16.60
  -6 -11  -1   21.20    6.70
  -6 -11  -1   20.30    4.20
  -6 -11  -1   15.70    3.60
   6  11   1   11.60    7.60
   6  11   1   21.60    4.20
   6  11   1   17.20    6.90
  -5 -11  -1   39.60    7.60
  -5 -11  -1   26.90    4.00
  -5 -11  -1   38.90    4.90
   5  11   1   34.00    6.30
   5  11   1   31.60    4.80
   5  11   1   37.40    8.90
  -4 -11  -1   14.10    3.20
  -4 -11  -1   14.70    5.70
  -4 -11  -1    4.90    2.50
   4  11   1   23.60   13.50
   4  11   1    8.20    3.10
   4  11   1    5.60    4.30
  -3 -11  -1   11.90    5.40
  -3 -11  -1   11.70    5.80
  -3 -11  -1    6.30    2.20
   3  11   1    0.90    3.60
   3  11   1    5.00    6.30
   3  11   1    5.20    2.80
  -2 -11  -1  174.38   14.00
  -2 -11  -1  161.48    8.70
   2  11   1  166.88   11.70
   2  11   1  154.88   16.50
   2  11   1  155.28   10.00
  -1 -11  -1   -0.10    4.60
  -1 -11  -1    2.90    4.00
   1  11   1    5.80    5.80
   1  11   1   -0.70    3.20
   1  11   1    0.50    2.20
   0 -11  -1   -1.90    4.50
   0 -11  -1   -3.20    4.10
   0  11   1   -2.90    2.70
   0  11   1   -2.60    1.80
   0  11   1    3.60    5.90
   1 -11  -1    1.40    4.80
   1 -11  -1   -3.20    3.50
  -1  11   1   -2.00    2.80
  -1  11   1   -2.90    2.00
  -1  11   1    2.70    5.70
   2 -11  -1  160.68   13.20
   2 -11  -1  157.68   13.60
  -2  11   1  173.48   16.50
  -2  11   1  188.68   13.20
  -2  11   1  166.88   14.00
  -2  11   1  160.58    9.50
   3 -11  -1    3.40    5.30
   3 -11  -1    0.80    4.70
  -3  11   1    6.00    6.40
  -3  11   1    4.90    2.00
   4 -11  -1   13.70    6.10
   4 -11  -1    7.30    4.20
  -4  11   1    6.90    1.80
  -4  11   1    9.70    6.40
  -4  11   1    3.80    2.40
   5 -11  -1   27.80    7.20
   5 -11  -1   36.30    6.50
  -5  11   1   46.50    8.80
  -5  11   1   22.00    6.20
  -5  11   1   44.40    3.20
  -5  11   1   32.40    3.60
   6 -11  -1   25.00    6.90
   6 -11  -1   23.20    6.80
  -6  11   1   19.20    2.80
  -6  11   1    6.50    4.40
  -6  11   1   21.10    2.30
  -6  11   1   20.70    7.40
   7 -11  -1  185.18   15.40
   7 -11  -1  206.48   16.10
  -7  11   1  215.88   17.30
  -7  11   1  188.78   10.30
  -7  11   1  182.18   10.60
  -7  11   1  191.28   17.10
   8 -11  -1    6.30    3.90
  -8  11   1    4.20    1.90
  -8  11   1    4.80    5.50
   9 -11  -1    4.10    4.20
  -9  11   1    6.70    2.20
  -9  11   1    4.90    2.10
  -9  11   1    0.60    5.40
  10 -11  -1    5.20    4.20
 -10  11   1   -1.00    2.00
 -10  11   1   -9.90    4.90
 -10  11   1   -2.90    2.00
  11 -11  -1   51.49    7.90
 -11  11   1   65.39    5.50
 -11  11   1   62.69    5.80
  12 -11  -1    6.60    4.80
 -12  11   1   10.50    3.10
 -13 -10  -1   17.80    5.00
  13  10   1    6.20    8.00
  13  10   1   17.30    7.30
 -12 -10  -1  204.88   14.60
  12  10   1  216.18   17.80
  12  10   1  224.88   21.40
 -11 -10  -1    3.40    3.60
  11  10   1   -0.60    7.40
  11  10   1   -0.30    5.20
 -10 -10  -1   62.29    6.90
 -10 -10  -1   55.09    7.60
  10  10   1   52.29   10.50
  10  10   1   82.59   10.70
  -9 -10  -1   15.90    4.40
  -9 -10  -1   12.30    4.90
   9  10   1   18.90    6.20
   9  10   1   22.40    8.30
   9  10   1   17.90    4.50
  -8 -10  -1   -1.90    3.00
  -8 -10  -1  -10.10    3.00
   8  10   1    1.90    4.70
   8  10   1   -7.20    6.60
   8  10   1   -0.70    5.20
  -7 -10  -1   78.19    7.70
  -7 -10  -1   72.89    6.90
   7  10   1   70.49    9.20
   7  10   1   73.19    7.30
   7  10   1   65.19   12.30
  -6 -10  -1   36.70    4.70
  -6 -10  -1   42.80    5.40
   6  10   1   27.40    8.90
   6  10   1   30.70    4.80
   6  10   1   46.10    7.00
  -5 -10  -1  211.08   11.90
  -5 -10  -1  190.48   12.40
  -5 -10  -1  206.48   15.10
   5  10   1  187.88   12.50
   5  10   1  185.28   18.30
   5  10   1  189.08   14.10
  -4 -10  -1  126.59   11.50
  -4 -10  -1  111.69    8.40
  -4 -10  -1  124.19    8.00
   4  10   1  110.19   10.40
   4  10   1  108.79   14.00
   4  10   1  123.79    8.70
  -3 -10  -1    6.40    2.40
  -3 -10  -1    7.70    4.60
  -3 -10  -1    5.80    2.10
   3  10   1    6.70    2.50
   3  10   1    6.80    3.90
   3  10   1    5.60    6.10
  -2 -10  -1   13.30    4.80
  -2 -10  -1   24.50    6.00
  -2 -10  -1   23.50    2.40
  -2 -10  -1   22.90    2.50
   2  10   1   14.00    4.00
   2  10   1   24.00    3.40
   2  10   1   21.80    6.60
  -1 -10  -1   83.89    8.90
  -1 -10  -1   91.29    9.10
   1  10   1   64.39    9.80
   1  10   1   98.59    7.80
   1  10   1   87.99    7.80
   1  10   1   97.69    6.40
   0 -10  -1    0.00    3.50
   0 -10  -1    2.00    4.00
   0  10   1    5.20    2.00
   0  10   1    2.20    2.70
   0  10   1    3.60    2.60
   1 -10  -1   96.19   10.20
   1 -10  -1  109.29    9.70
  -1  10   1   94.89    8.60
  -1  10   1   98.29    6.40
   2 -10  -1   22.00    5.80
   2 -10  -1   14.60    4.70
  -2  10   1   15.30    5.10
  -2  10   1   21.40    3.40
  -2  10   1   24.70    2.60
  -2  10   1   23.60    4.70
  -2  10   1   18.00    6.00
   3 -10  -1    3.40    4.60
   3 -10  -1    5.10    4.60
  -3  10   1   11.50    4.00
  -3  10   1    9.30    1.80
  -3  10   1    7.00    2.30
  -3  10   1   10.10    5.90
   4 -10  -1  128.59   11.10
   4 -10  -1  123.69   11.70
  -4  10   1  123.09    6.80
  -4  10   1  116.99    7.40
  -4  10   1  117.19   11.20
  -4  10   1  118.79   10.80
  -4  10   1  123.69   13.40
   5 -10  -1  208.18   15.20
   5 -10  -1  216.38   15.20
  -5  10   1  173.58   13.90
  -5  10   1  174.88   14.50
  -5  10   1  200.08   10.80
   6 -10  -1   41.90    7.70
   6 -10  -1   44.30    6.10
   6 -10  -1   35.20    7.10
  -6  10   1   43.60    7.40
  -6  10   1   19.90    8.50
  -6  10   1   31.20    3.00
  -6  10   1   50.99    8.50
   7 -10  -1   83.69    8.60
  -7  10   1   64.69    4.70
  -7  10   1   67.59    9.70
  -7  10   1   91.29   10.80
  -7  10   1   74.59    5.00
   8 -10  -1    5.80    3.80
  -8  10   1   -0.40    3.50
  -8  10   1    3.60    1.90
  -8  10   1   -3.10    4.60
  -8  10   1    2.70    1.90
   9 -10  -1   30.70    5.80
  -9  10   1   21.80    3.00
  -9  10   1   19.80    3.20
  -9  10   1   13.40    5.70
  10 -10  -1   80.19    9.30
 -10  10   1   53.49    7.70
 -10  10   1   67.69    5.30
 -10  10   1   71.39    5.80
  11 -10  -1    6.90    5.00
 -11  10   1    0.70    2.40
 -11  10   1    4.90    2.90
  12 -10  -1  201.58   16.40
 -12  10   1  218.08   15.80
 -12  10   1  229.18   13.00
  13 -10  -1   18.90    6.50
 -13  10   1   12.90    3.20
 -13  10   1   14.00    3.90
 -14  -9  -1   13.10    4.80
  14   9   1    4.70    7.60
  14   9   1   11.10    6.40
 -13  -9  -1   26.60    5.40
  13   9   1   18.50    6.80
  13   9   1   15.90    8.00
 -12  -9  -1   24.80    5.20
  12   9   1   29.80    8.90
  12   9   1   19.50    6.80
 -11  -9  -1    7.20    4.50
 -11  -9  -1    4.40    3.70
  11   9   1    3.50    6.90
  11   9   1    4.40    5.20
 -10  -9  -1   79.09    8.70
 -10  -9  -1   63.89    7.30
  10   9   1   80.49   10.20
  10   9   1   80.19    7.90
  -9  -9  -1    7.70    6.40
  -9  -9  -1    2.60    3.90
   9   9   1    4.90    7.00
   9   9   1    2.70    5.10
   9   9   1    8.30    3.50
  -8  -9  -1    6.00    4.00
  -8  -9  -1    1.80    3.10
   8   9   1    0.50    4.40
   8   9   1    1.40    6.50
   8   9   1    7.40    3.40
  -7  -9  -1  346.97   19.70
  -7  -9  -1  338.87   18.80
   7   9   1  299.07   20.60
   7   9   1  304.67   24.00
   7   9   1  342.87   19.20
  -6  -9  -1   60.59    6.40
  -6  -9  -1   61.89    5.80
   6   9   1   59.49    7.60
   6   9   1   60.29    6.10
   6   9   1   53.69    9.50
  -5  -9  -1  246.68   13.80
  -5  -9  -1  246.48   15.20
   5   9   1  230.48   19.20
   5   9   1  230.68   14.20
   5   9   1  235.88   15.70
  -4  -9  -1    2.40    2.40
  -4  -9  -1    1.00    3.90
  -4  -9  -1    2.30    2.60
   4   9   1   -1.20    2.40
   4   9   1   -7.70    5.60
   4   9   1    5.70    4.00
  -3  -9  -1   79.39    5.40
  -3  -9  -1   76.39    9.00
  -3  -9  -1   74.69    5.70
   3   9   1   59.59    9.60
   3   9   1   69.89    5.70
   3   9   1   79.69    7.60
  -2  -9  -1   11.40    1.90
  -2  -9  -1   11.10    4.50
  -2  -9  -1   11.20    2.10
  -2  -9  -1    2.40    4.30
   2   9   1    2.30    4.60
   2   9   1   12.70    3.50
   2   9   1   10.60    2.40
  -1  -9  -1  120.59   10.30
   1   9   1  114.89   12.60
   1   9   1  117.39    7.40
   1   9   1  121.39    8.60
   0  -9  -1   -0.10    3.40
   0  -9  -1   -0.70    2.80
   0   9   1   -0.90    1.60
   0   9   1   -2.40    2.00
   0   9   1    1.10    4.40
   1  -9  -1  132.39   10.60
   1  -9  -1  123.79   10.10
  -1   9   1   93.79    9.20
  -1   9   1  119.99    7.10
  -1   9   1  120.19    7.90
  -1   9   1  113.79   12.90
  -1   9   1  128.99    9.20
   2  -9  -1    9.20    6.80
   2  -9  -1    8.50    4.00
  -2   9   1   14.20    3.70
  -2   9   1   11.50    2.50
  -2   9   1   12.00    3.70
  -2   9   1    8.00    5.50
  -2   9   1   12.70    1.90
   3  -9  -1   60.79    7.20
   3  -9  -1   79.59    8.60
  -3   9   1   76.89    4.60
  -3   9   1   73.09    9.20
  -3   9   1   83.99    8.20
  -3   9   1   78.99    8.40
  -3   9   1   79.59    5.20
  -3   9   1   94.69    9.30
   4  -9  -1    5.30    3.80
   4  -9  -1    3.20    4.30
  -4   9   1    1.90    5.00
  -4   9   1    4.60    3.90
  -4   9   1    3.60    4.10
  -4   9   1    3.40    3.00
   5  -9  -1  230.78   15.90
   5  -9  -1  240.98   14.50
   5  -9  -1  234.88   15.80
  -5   9   1  208.88   16.90
  -5   9   1  206.08   15.10
  -5   9   1  229.18   17.70
  -5   9   1  230.68   17.40
   6  -9  -1   72.39    9.20
   6  -9  -1   52.89    7.20
   6  -9  -1   67.19    8.80
  -6   9   1   56.09    8.50
  -6   9   1   76.59    9.00
  -6   9   1   82.99    9.70
   7  -9  -1  338.47   20.70
  -7   9   1  345.97   22.10
  -7   9   1  360.46   18.00
  -7   9   1  363.46   18.00
  -7   9   1  305.97   22.00
  -7   9   1  347.07   22.50
   8  -9  -1    5.60    4.30
  -8   9   1   -0.30    3.90
  -8   9   1   -5.50    4.70
  -8   9   1    3.60    1.80
  -8   9   1    7.10    2.00
  -8   9   1    2.70    4.50
   9  -9  -1   14.40    5.30
  -9   9   1    4.50    2.70
  -9   9   1    8.00    2.60
  -9   9   1   14.20    5.60
  -9   9   1   -2.00    4.40
  10  -9  -1   86.29    9.90
 -10   9   1   84.19    6.70
 -10   9   1   82.59    6.10
  11  -9  -1    1.90    5.20
 -11   9   1    2.90    2.80
 -11   9   1   -2.20    2.30
  12  -9  -1   18.40    6.90
 -12   9   1   22.90    4.50
 -12   9   1   24.50    3.70
  13  -9  -1   20.10    6.70
 -13   9   1   18.10    3.60
 -13   9   1   17.40    4.10
  14  -9  -1    8.60    6.10
 -14   9   1   12.30    4.20
 -14  -8  -1   35.30    7.60
  14   8   1   30.50    8.20
  14   8   1   38.40    9.20
 -13  -8  -1   31.90    5.80
  13   8   1   36.90    8.20
  13   8   1   32.10   14.50
 -12  -8  -1  348.27   21.30
  12   8   1  373.86   26.60
  12   8   1  352.56   23.90
 -11  -8  -1   38.80    5.70
 -11  -8  -1   30.90    6.30
  11   8   1   43.80    7.80
  11   8   1   33.20    5.50
  11   8   1   39.30    9.20
 -10  -8  -1    2.10    3.60
  10   8   1    1.80    4.50
  10   8   1   -6.70    5.90
  10   8   1   -0.90    3.00
  -9  -8  -1   10.90    4.30
  -9  -8  -1    6.00    3.40
   9   8   1   11.20    3.70
   9   8   1   12.30    5.30
   9   8   1    4.40    7.00
  -8  -8  -1    4.40    3.10
  -8  -8  -1    8.70    3.80
   8   8   1    1.30    2.80
   8   8   1    4.20    4.00
   8   8   1   -1.50    5.60
  -7  -8  -1   15.30    3.60
  -7  -8  -1   12.20    3.90
   7   8   1   17.00    6.80
   7   8   1    6.60    4.50
   7   8   1    9.30    3.20
  -6  -8  -1  165.08   11.00
  -6  -8  -1  152.38   10.20
   6   8   1  165.58   10.50
   6   8   1  138.79   14.90
   6   8   1  165.98   12.20
  -5  -8  -1    5.80    2.90
  -5  -8  -1    6.70    2.50
   5   8   1    7.10    2.80
   5   8   1    2.60    3.40
   5   8   1    7.70    5.70
  -4  -8  -1   84.39    6.30
  -4  -8  -1   92.59    6.90
   4   8   1   88.69   11.20
   4   8   1   85.49    6.70
   4   8   1   91.19    8.40
  -3  -8  -1   55.89    7.10
  -3  -8  -1   60.89    5.20
  -3  -8  -1   59.39    4.80
   3   8   1   51.09    8.10
   3   8   1   70.79    6.60
   3   8   1   62.39    5.00
  -2  -8  -1    3.50    1.80
  -2  -8  -1    3.60    1.60
  -2  -8  -1    6.90    3.70
   2   8   1    1.10    4.70
   2   8   1    5.30    2.00
   2   8   1    4.00    2.70
  -1  -8  -1   76.09    4.70
  -1  -8  -1   82.59    8.20
  -1  -8  -1   59.79    7.50
  -1  -8  -1   77.99    4.60
   1   8   1   84.79    8.30
   1   8   1   77.09    9.60
   1   8   1   90.59    5.60
   0  -8  -1    0.60    3.60
   0  -8  -1    3.30    3.20
   0   8   1   -0.60    2.40
   0   8   1    3.00    4.40
   0   8   1    2.90    1.70
   0   8   1    0.70    2.30
   1  -8  -1   76.19    8.00
   1  -8  -1   80.69    8.00
  -1   8   1   83.99    7.10
  -1   8   1   76.39    5.70
  -1   8   1   57.59    8.60
  -1   8   1   80.89    7.80
  -1   8   1   87.39    5.10
   2  -8  -1    2.60    3.70
   2  -8  -1    6.50    4.00
  -2   8   1    4.90    1.30
  -2   8   1    6.60    3.40
  -2   8   1    1.60    2.80
  -2   8   1    5.10    1.80
  -2   8   1    6.20    3.40
  -2   8   1    0.30    3.90
   3  -8  -1   75.89    8.50
   3  -8  -1   59.39    7.90
  -3   8   1   59.19    6.70
  -3   8   1   63.19    7.90
  -3   8   1   64.09    7.50
   4  -8  -1   87.09    7.20
   4  -8  -1   90.79    8.50
   4  -8  -1   91.29    9.20
  -4   8   1   74.39    8.80
  -4   8   1   76.39    8.00
  -4   8   1   78.69    7.80
  -4   8   1   87.09    9.30
   5  -8  -1    4.20    4.50
   5  -8  -1    5.00    2.90
   5  -8  -1    4.40    3.70
  -5   8   1    5.40    3.90
  -5   8   1   15.40    4.30
  -5   8   1   10.20    4.30
  -5   8   1   12.50    5.10
   6  -8  -1  164.18   12.20
   6  -8  -1  163.18   11.20
   6  -8  -1  154.48   12.10
  -6   8   1  143.49   13.00
  -6   8   1  156.58   12.00
  -6   8   1  149.19   11.90
  -6   8   1  136.29   12.20
   7  -8  -1    8.50    4.00
  -7   8   1   11.00    1.90
  -7   8   1   12.00    5.00
  -7   8   1   12.00    5.70
  -7   8   1   10.50    4.20
  -7   8   1   11.40    2.10
   8  -8  -1    6.60    4.30
  -8   8   1    3.40    4.30
  -8   8   1    0.50    6.60
  -8   8   1    3.40    1.80
  -8   8   1    0.90    1.90
   9  -8  -1    5.10    4.70
  -9   8   1    8.40    2.50
  -9   8   1    5.00    2.00
  -9   8   1   11.00    5.20
  10  -8  -1    4.50    5.00
 -10   8   1   -5.90    2.10
 -10   8   1   -1.90    1.90
 -10   8   1    3.20    4.80
  11  -8  -1   32.20    7.20
 -11   8   1   39.60    5.00
 -11   8   1   39.10    4.30
  12  -8  -1  332.87   22.60
 -12   8   1  363.66   19.00
 -12   8   1  325.17   19.50
  13  -8  -1   33.60    7.70
 -13   8   1   38.50    4.70
 -13   8   1   36.20    5.50
  14  -8  -1   41.70    8.80
 -14   8   1   37.40    6.00
 -15  -7  -1    9.70    4.70
  15   7   1    0.30    6.80
 -14  -7  -1   18.60    4.90
  14   7   1   18.70    6.90
  14   7   1   20.80    7.30
 -13  -7  -1   81.19    8.60
  13   7   1   84.19   10.80
  13   7   1   89.19   12.50
 -12  -7  -1   22.80    7.80
 -12  -7  -1   10.00    4.20
  12   7   1   19.40    6.90
  12   7   1   22.00    6.40
  12   7   1   13.80    7.30
 -11  -7  -1   10.80    4.70
 -11  -7  -1   11.20    3.90
  11   7   1   13.60    5.70
  11   7   1   12.00    6.80
  11   7   1   12.10    4.00
 -10  -7  -1   -1.60    3.70
 -10  -7  -1   -0.10    3.10
  10   7   1    1.60    3.00
  10   7   1   -0.90    4.50
  10   7   1   -1.80    5.80
  -9  -7  -1    3.90    3.30
  -9  -7  -1   -0.30    3.60
   9   7   1    8.60    3.30
   9   7   1    1.20    5.60
   9   7   1    7.80    4.70
  -8  -7  -1   74.89    8.10
  -8  -7  -1   87.89    7.50
   8   7   1   89.49    7.30
   8   7   1   87.89    9.30
   8   7   1   82.39   10.60
  -7  -7  -1  623.54   32.90
  -7  -7  -1  635.24   33.80
   7   7   1  625.34   34.50
   7   7   1  623.04   36.70
   7   7   1  623.64   33.00
  -6  -7  -1   10.50    2.80
  -6  -7  -1    8.30    3.10
   6   7   1    5.10    2.50
   6   7   1   11.00    4.00
   6   7   1    0.60    4.70
  -5  -7  -1  201.18   11.40
  -5  -7  -1  181.68   12.10
   5   7   1  204.08   16.10
   5   7   1  182.68   12.20
   5   7   1  209.28   13.20
  -4  -7  -1   30.50    3.90
  -4  -7  -1   27.00    3.30
   4   7   1   29.10    3.60
   4   7   1   28.60    6.40
   4   7   1   32.30    4.80
  -3  -7  -1   87.29    5.70
  -3  -7  -1   81.09    6.00
   3   7   1   76.19    6.90
   3   7   1   75.69    9.20
   3   7   1   78.99    5.80
  -2  -7  -1   15.90    2.40
  -2  -7  -1   13.40    2.20
  -2  -7  -1   16.30    4.50
   2   7   1   15.00    3.40
   2   7   1    6.10    4.50
   2   7   1   15.00    2.50
  -1  -7  -1   99.89    8.70
  -1  -7  -1   91.19    8.50
  -1  -7  -1  100.39    5.60
  -1  -7  -1   97.39    5.80
   1   7   1  103.29    6.20
   1   7   1   83.89    9.40
   0  -7  -1    3.10    3.50
   0  -7  -1    6.20    3.20
   0   7   1    3.60    1.60
   0   7   1    0.40    2.10
   0   7   1    1.10    4.70
   0   7   1    2.70    2.30
   1  -7  -1  100.79    8.70
   1  -7  -1  104.89    9.00
  -1   7   1   90.69    8.40
  -1   7   1  105.79   10.70
  -1   7   1  100.49    6.40
  -1   7   1  105.89    5.90
  -1   7   1  100.59    7.80
   2  -7  -1   23.70    5.00
   2  -7  -1   13.70    4.20
  -2   7   1   15.70    1.80
  -2   7   1   15.50    4.30
  -2   7   1   19.00    3.70
  -2   7   1    5.90    4.10
  -2   7   1   12.30    1.90
  -2   7   1   14.60    5.00
   3  -7  -1   91.49    8.20
   3  -7  -1   83.09    6.80
   3  -7  -1   78.69    7.70
  -3   7   1   85.09    7.70
  -3   7   1   75.29    8.30
  -3   7   1   69.89    7.10
  -3   7   1   85.29    7.80
   4  -7  -1   44.10    5.20
   4  -7  -1   44.20    6.10
   4  -7  -1   39.70    6.00
  -4   7   1   35.70    5.50
  -4   7   1   26.80    5.30
  -4   7   1   37.40    5.90
  -4   7   1   34.80    5.60
   5  -7  -1  183.48   13.00
   5  -7  -1  199.38   12.20
   5  -7  -1  172.48   12.80
  -5   7   1  166.88   12.60
  -5   7   1  206.18   13.10
  -5   7   1  192.88   13.20
   6  -7  -1    5.40    3.70
  -6   7   1    4.90    4.10
  -6   7   1    2.20    3.40
  -6   7   1    9.50    3.80
  -6   7   1    4.30    1.80
  -6   7   1    5.50    1.40
  -6   7   1    3.50    3.90
   7  -7  -1  608.54   33.90
  -7   7   1  628.24   34.80
  -7   7   1  602.04   34.60
  -7   7   1  627.54   31.20
  -7   7   1  649.43   34.70
  -7   7   1  615.84   31.50
   8  -7  -1   83.79    9.10
  -8   7   1   82.29    6.30
  -8   7   1   81.99    5.90
  -8   7   1   75.69    8.90
   9  -7  -1    5.60    4.80
  -9   7   1    4.30    2.10
  -9   7   1    1.60    2.70
  -9   7   1    8.00    5.00
  10  -7  -1    0.40    4.60
 -10   7   1   -1.40    2.40
 -10   7   1    4.20    2.20
 -10   7   1   -2.20    4.10
  11  -7  -1    7.70    5.30
 -11   7   1    8.90    2.80
 -11   7   1   10.70    3.40
  12  -7  -1   23.50    6.50
 -12   7   1   14.10    3.30
 -12   7   1   19.10    4.30
  13  -7  -1   86.29   11.00
 -13   7   1   91.89    8.60
 -13   7   1   88.69    7.30
  14  -7  -1   20.80    7.00
 -14   7   1   15.00    4.10
 -14   7   1   17.80    4.90
  15  -7  -1    0.60    5.60
 -15   7   1    1.90    3.10
 -15  -6  -1   10.70    4.60
  15   6   1   17.40    6.50
  15   6   1    5.80    5.80
 -14  -6  -1   46.60    6.60
  14   6   1   37.90    8.70
  14   6   1   57.19    9.40
 -13  -6  -1    4.90    3.90
  13   6   1   -0.60    5.00
  13   6   1    4.20    5.90
 -12  -6  -1  155.18   13.10
 -12  -6  -1  157.88   11.60
  12   6   1  154.98   15.80
  12   6   1  154.58   11.70
  12   6   1  167.98   14.20
 -11  -6  -1   49.20    8.40
 -11  -6  -1   50.39    6.10
  11   6   1   39.10    7.60
  11   6   1   55.59    9.30
  11   6   1   51.49    9.10
 -10  -6  -1    4.30    4.00
 -10  -6  -1   14.00    3.90
  10   6   1    3.30    4.80
  10   6   1    8.60    6.60
  10   6   1    9.50    3.30
  -9  -6  -1   15.10    4.50
  -9  -6  -1    7.50    3.50
   9   6   1    4.10    6.00
   9   6   1    8.10    4.90
   9   6   1   11.40    3.50
  -8  -6  -1   39.20    5.60
  -8  -6  -1   42.00    4.70
   8   6   1   35.90    6.10
   8   6   1   30.10    4.30
   8   6   1   23.10    6.70
  -7  -6  -1  110.39    8.70
  -7  -6  -1  113.09    7.90
   7   6   1  107.09   11.50
   7   6   1  109.79    7.80
   7   6   1   99.89    9.10
  -6  -6  -1  184.38   10.70
   6   6   1  172.08   10.60
   6   6   1  181.58   14.50
   6   6   1  153.88   11.90
  -5  -6  -1   19.30    3.10
   5   6   1   20.40    3.20
   5   6   1   21.80    6.10
  -4  -6  -1   65.59    5.80
  -4  -6  -1   56.49    5.10
   4   6   1   53.79    5.10
   4   6   1   47.80    7.00
   4   6   1   69.29    6.50
  -3  -6  -1   12.90    3.00
  -3  -6  -1   21.50    3.30
   3   6   1   12.90    4.80
   3   6   1   27.10    4.00
  -2  -6  -1   58.29    6.70
  -2  -6  -1   51.99    4.10
  -2  -6  -1   51.89    4.50
   2   6   1   38.30    6.40
   2   6   1   49.50    4.90
   2   6   1   49.40    4.40
  -1  -6  -1   18.00    2.00
  -1  -6  -1   18.40    2.10
  -1  -6  -1   21.40    4.40
   1   6   1   20.70    5.50
   1   6   1   18.70    2.40
   1   6   1   16.40    3.00
   0  -6  -1    6.40    4.00
   0   6   1    4.30    2.50
   0   6   1    2.60    1.60
   0   6   1    4.30    4.60
   0   6   1    4.40    2.10
   1  -6  -1   18.10    3.90
   1  -6  -1   17.20    4.40
  -1   6   1   21.70    4.30
  -1   6   1   18.00    1.80
  -1   6   1   19.70    3.50
  -1   6   1   17.50    2.20
   2  -6  -1   43.10    5.40
   2  -6  -1   44.50    5.40
  -2   6   1   55.09    5.70
  -2   6   1   59.39    6.00
  -2   6   1   61.49    6.50
  -2   6   1   42.40    6.50
   3  -6  -1   12.90    4.40
   3  -6  -1   12.60    3.70
   3  -6  -1   10.80    3.20
  -3   6   1   17.60    4.30
  -3   6   1   16.90    4.70
  -3   6   1   21.60    4.50
  -3   6   1   14.20    4.20
   4  -6  -1   49.30    6.10
   4  -6  -1   61.29    6.60
   4  -6  -1   47.70    5.40
  -4   6   1   70.99    7.10
  -4   6   1   51.19    6.10
  -4   6   1   48.80    6.50
   5  -6  -1   16.70    3.90
   5  -6  -1   22.10    4.80
   5  -6  -1   21.70    4.50
  -5   6   1   18.10    4.20
  -5   6   1   16.90    4.50
  -5   6   1   18.70    4.50
  -5   6   1   16.50    4.20
   6  -6  -1  157.58   11.60
  -6   6   1  160.38   11.90
  -6   6   1  161.78   12.30
  -6   6   1  174.08   12.60
  -6   6   1  176.78    9.20
  -6   6   1  183.18    9.50
  -6   6   1  175.18   12.00
   7  -6  -1   97.49    9.30
  -7   6   1  110.99    9.40
  -7   6   1  110.39    6.40
  -7   6   1  108.99    9.60
  -7   6   1  117.69    8.90
  -7   6   1  108.49    6.90
   8  -6  -1   42.10    6.70
  -8   6   1   42.00    4.30
  -8   6   1   43.80    6.70
  -8   6   1   41.90    3.90
  -8   6   1   44.00    7.10
   9  -6  -1   15.70    5.10
  -9   6   1   14.90    3.30
  -9   6   1   11.30    4.40
  -9   6   1   12.00    2.40
  10  -6  -1    4.40    5.00
 -10   6   1    8.30    2.90
 -10   6   1   13.10    5.20
 -10   6   1   10.30    2.70
  11  -6  -1   47.30    7.90
 -11   6   1   40.70    7.60
 -11   6   1   44.80    4.70
 -11   6   1   48.30    5.70
  12  -6  -1  193.48   15.70
 -12   6   1  175.68   11.20
 -12   6   1  173.28   12.20
  13  -6  -1    5.10    6.00
 -13   6   1    3.70    2.80
 -13   6   1    3.00    3.70
  14  -6  -1   62.59    9.90
 -14   6   1   54.59    7.40
 -14   6   1   52.69    5.90
  15  -6  -1    1.60    6.20
 -15   6   1    3.30    4.50
 -15   6   1    4.10    3.40
 -16  -5  -1    2.10    3.90
  16   5   1   11.10    6.30
 -15  -5  -1   -4.40    3.30
  15   5   1    2.50    5.40
  15   5   1    1.60    4.90
 -14  -5  -1   -1.00    3.20
  14   5   1   13.50    5.80
  14   5   1   -1.00    4.50
 -13  -5  -1  225.08   15.10
  13   5   1  223.08   14.80
  13   5   1  244.78   17.60
  13   5   1  227.68   18.00
 -12  -5  -1   19.90    4.40
 -12  -5  -1   18.20    5.60
  12   5   1   17.80    6.30
  12   5   1   17.10    4.30
  12   5   1   11.90    5.80
 -11  -5  -1    8.50    3.60
 -11  -5  -1   14.20    4.50
  11   5   1    7.60    6.10
  11   5   1    6.20    3.40
 -10  -5  -1    6.20    3.90
 -10  -5  -1   14.00    3.70
  10   5   1    8.70    4.60
  10   5   1    8.90    5.70
  10   5   1    8.40    3.20
  -9  -5  -1   32.60    5.20
  -9  -5  -1   39.90    4.90
   9   5   1   39.90    7.00
   9   5   1   37.20    4.70
   9   5   1   39.40    6.40
  -8  -5  -1   -4.40    2.80
  -8  -5  -1    0.10    2.50
   8   5   1   -8.10    4.50
   8   5   1    0.70    3.80
   8   5   1   -1.30    2.30
  -7  -5  -1  378.16   22.60
  -7  -5  -1  428.86   22.00
   7   5   1  401.16   23.30
   7   5   1  409.36   24.80
   7   5   1  408.96   21.90
  -6  -5  -1   20.50    3.90
  -6  -5  -1   19.90    3.10
   6   5   1   18.70    4.20
   6   5   1   18.40    3.00
  -5  -5  -1  216.68   14.00
  -5  -5  -1  239.68   13.50
   5   5   1  249.78   14.80
   5   5   1  247.68   13.70
  -4  -5  -1  140.99    8.40
  -4  -5  -1  137.29    9.00
   4   5   1  129.79   11.80
   4   5   1  135.49    9.40
   4   5   1  123.19    8.40
  -3  -5  -1  121.99    7.30
  -3  -5  -1  120.29    7.80
   3   5   1  112.99    7.40
   3   5   1  114.59   10.80
   3   5   1  110.49    8.20
  -2  -5  -1  324.77   16.90
  -2  -5  -1  317.37   16.50
   2   5   1  327.87   20.70
   2   5   1  312.57   16.70
   2   5   1  317.77   17.30
  -1  -5  -1    8.60    3.00
  -1  -5  -1   14.00    1.60
  -1  -5  -1   11.10    1.70
   1   5   1   12.10    2.30
   1   5   1    3.20    3.30
   1   5   1    7.00    1.70
   0  -5  -1    1.80    2.70
   0  -5  -1    1.30    3.00
   0  -5  -1    3.30    2.40
   0   5   1   -1.80    2.30
   0   5   1   -0.50    1.50
   0   5   1    2.30    1.20
   0   5   1    0.10    1.70
   1  -5  -1    8.70    2.80
   1  -5  -1    4.40    2.80
   1  -5  -1    4.60    3.30
  -1   5   1    7.30    2.20
  -1   5   1   10.10    1.30
  -1   5   1    8.90    3.90
  -1   5   1    9.70    1.10
  -1   5   1    8.80    3.00
  -1   5   1    7.80    2.80
   2  -5  -1  340.37   18.00
   2  -5  -1  310.17   17.20
   2  -5  -1  320.47   17.90
   2  -5  -1  320.27   18.10
  -2   5   1  294.67   17.80
  -2   5   1  314.87   17.60
  -2   5   1  305.27   18.60
  -2   5   1  324.67   17.70
   3  -5  -1  113.39    8.60
   3  -5  -1  108.69    7.80
  -3   5   1   99.39    8.30
  -3   5   1   95.49    8.00
  -3   5   1  109.69    8.30
  -3   5   1  100.69    9.30
   4  -5  -1  133.79    9.50
   4  -5  -1  125.09   10.50
   4  -5  -1  121.89    9.10
  -4   5   1  129.19   10.00
  -4   5   1  119.19    9.80
  -4   5   1  138.79    9.70
  -4   5   1  114.49    9.30
   5  -5  -1  222.98   13.60
  -5   5   1  206.88   13.50
  -5   5   1  203.28   14.10
  -5   5   1  220.18   13.60
  -5   5   1  213.68   11.00
   6  -5  -1   27.60    4.70
  -6   5   1   17.10    4.20
  -6   5   1   21.90    2.60
  -6   5   1   23.20    2.20
  -6   5   1   24.10    4.40
   7  -5  -1  422.66   24.10
  -7   5   1  432.26   22.20
  -7   5   1  394.76   24.00
  -7   5   1  436.56   21.60
  -7   5   1  420.76   24.40
   8  -5  -1    8.80    4.20
  -8   5   1    2.50    2.20
  -8   5   1    4.30    1.70
  -8   5   1    3.50    3.30
  -8   5   1    6.40    3.60
  -9   5   1   28.80    4.10
  -9   5   1   37.80    3.70
  -9   5   1   40.60    6.40
  -9   5   1   34.00    6.40
  10  -5  -1   17.70    6.10
 -10   5   1   12.00    2.70
 -10   5   1   10.70    4.60
 -10   5   1    6.70    3.30
  11  -5  -1   12.00    6.10
 -11   5   1    9.20    2.80
 -11   5   1    4.10    4.80
  12  -5  -1   14.20    6.50
 -12   5   1   14.60    3.30
 -12   5   1   22.40    4.70
  13  -5  -1  252.97   19.50
 -13   5   1  230.18   14.40
 -13   5   1  240.28   15.50
  14  -5  -1    7.80    7.00
 -14   5   1    1.00    4.00
 -14   5   1    5.30    3.10
  15  -5  -1  -10.40    5.70
 -15   5   1   -4.00    3.90
 -15   5   1    0.80    3.10
  16  -5  -1   -1.10    7.00
 -16   5   1   -0.60    3.10
 -16  -4  -1    6.40    4.10
  16   4   1    9.40    5.80
 -15  -4  -1    0.90    3.70
  15   4   1   -0.40    5.00
 -14  -4  -1  124.59   10.40
  14   4   1  116.49   10.00
  14   4   1  129.29   12.30
  14   4   1  132.59   13.20
 -13  -4  -1   25.70    4.80
 -13  -4  -1   31.20    6.30
  13   4   1   24.40    6.60
  13   4   1   22.60    6.20
  13   4   1   16.60    4.50
 -12  -4  -1   97.79   10.30
 -12  -4  -1  106.79    8.90
  12   4   1   98.89   10.80
  12   4   1  103.29    8.80
  12   4   1  110.89   11.90
 -11  -4  -1   -2.40    3.50
 -11  -4  -1    2.00    5.60
  11   4   1    1.40    5.20
  11   4   1   -0.90    2.70
  11   4   1    2.40    4.50
 -10  -4  -1  102.09    9.50
 -10  -4  -1  115.29    8.40
  10   4   1  101.29   10.50
  10   4   1  104.19    8.30
  10   4   1  105.99   11.50
  -9  -4  -1    3.00    2.70
  -9  -4  -1   -0.60    2.70
   9   4   1    2.30    2.40
   9   4   1    2.70    3.50
   9   4   1    2.30    4.10
  -8  -4  -1   38.30    4.30
  -8  -4  -1   28.30    4.60
   8   4   1   27.40    5.60
   8   4   1   38.00    4.20
   8   4   1   38.50    5.60
  -7  -4  -1   12.40    3.90
  -7  -4  -1    9.50    2.70
   7   4   1    9.50    4.20
   7   4   1    1.70    3.40
   7   4   1    3.70    2.30
  -6  -4  -1  726.23   37.60
  -6  -4  -1  733.03   36.90
   6   4   1  706.83   38.00
   6   4   1  747.03   40.10
   6   4   1  687.23   36.80
  -5  -4  -1   12.10    3.20
  -5  -4  -1   21.60    3.10
   5   4   1    4.40    4.20
   5   4   1   12.20    2.60
   5   4   1   12.80    3.70
  -4  -4  -1  952.10   46.60
  -4  -4  -1  928.01   47.10
   4   4   1  926.01   46.70
   4   4   1  910.51   47.50
   4   4   1  905.01   48.50
   3   4   1    9.40    3.90
   3   4   1   12.30    3.30
  -2  -4  -1   12.00    2.10
  -2  -4  -1   11.30    1.80
   2   4   1   14.00    1.90
   2   4   1   16.70    2.60
   2   4   1   14.10    3.50
  -1  -4  -1    6.60    1.50
   1   4   1   10.70    2.00
   0  -4  -1    4.10    2.10
   0  -4  -1    3.80    2.40
   0   4   1    5.00    2.30
   0   4   1    6.90    1.80
   0   4   1   11.20    3.10
   1  -4  -1    4.60    2.80
   1  -4  -1    8.30    2.60
   1  -4  -1    7.50    2.30
  -1   4   1    7.50    2.20
  -1   4   1    4.10    1.80
  -1   4   1    2.90    2.60
  -1   4   1    9.00    3.30
   2  -4  -1    9.30    2.60
   2  -4  -1   21.80    3.40
   2  -4  -1   18.40    2.60
  -2   4   1   15.30    2.80
  -2   4   1   14.00    2.90
  -2   4   1   27.20    3.60
  -2   4   1   17.20    2.90
   3  -4  -1    6.70    2.50
   3  -4  -1    4.20    2.30
   3  -4  -1    6.40    2.70
  -3   4   1    7.60    2.70
  -3   4   1    1.80    2.40
  -3   4   1    6.90    3.00
  -3   4   1    6.20    2.80
   4  -4  -1  906.11   47.60
   4  -4  -1  954.90   47.60
  -4   4   1  903.61   47.30
  -4   4   1  912.01   47.60
  -4   4   1  927.01   47.80
  -4   4   1  966.40   47.90
   5  -4  -1   12.10    3.80
  -5   4   1   16.10    4.20
  -5   4   1   11.10    3.70
  -5   4   1   14.50    4.40
  -5   4   1   14.50    1.80
   6  -4  -1  706.73   38.10
  -6   4   1  755.32   38.10
  -6   4   1  691.83   38.20
  -6   4   1  705.43   36.30
  -6   4   1  729.73   35.90
   7  -4  -1    7.50    3.80
  -7   4   1    7.30    1.70
  -7   4   1    5.10    3.00
  -7   4   1    8.70    2.40
  -7   4   1    6.80    3.40
   8  -4  -1   33.10    6.00
  -8   4   1   39.80    6.00
  -8   4   1   36.50    4.20
  -8   4   1   31.60    5.60
   9  -4  -1   -0.80    4.30
  -9   4   1    6.80    2.90
  -9   4   1   -3.00    3.20
  -9   4   1    0.20    1.80
  -9   4   1   -1.80    3.00
  10  -4  -1  105.19   12.80
 -10   4   1  147.89   15.10
 -10   4   1  111.79    7.40
 -10   4   1   87.29    8.10
 -10   4   1  104.39   10.20
  11  -4  -1    6.10    5.70
 -11   4   1    1.10    2.30
 -11   4   1    6.10    4.60
 -11   4   1    7.30    3.50
  12  -4  -1  114.79   12.90
 -12   4   1  118.99    8.40
 -12   4   1  119.09    9.50
 -12   4   1   90.89   10.80
  13  -4  -1   22.10    7.50
 -13   4   1   32.50    5.50
 -13   4   1   25.20    4.20
  14  -4  -1  139.59   14.40
 -14   4   1  112.29   11.00
 -14   4   1  115.09    9.30
  15  -4  -1    6.10    7.60
 -15   4   1    5.30    4.70
 -15   4   1   -0.10    3.20
  16  -4  -1   21.20    8.80
 -16   4   1   19.40    4.80
 -16  -3  -1    7.20    4.10
  16   3   1   18.20    6.20
 -15  -3  -1   17.10    4.60
  15   3   1   14.20    4.90
  15   3   1   12.30    6.20
 -14  -3  -1   16.90    4.20
  14   3   1    6.10    3.70
  14   3   1    9.90    5.50
 -13  -3  -1   79.79    7.90
 -13  -3  -1   74.19    9.10
  13   3   1   90.89    8.00
  13   3   1   80.89    9.60
 -12  -3  -1    8.30    4.30
  12   3   1   12.70    4.90
  12   3   1    3.40    4.70
  12   3   1   15.70    3.80
 -11  -3  -1   47.00    6.70
  11   3   1   38.90    6.80
  11   3   1   33.10    6.50
  11   3   1   39.80    5.00
 -10  -3  -1   37.10    5.00
 -10  -3  -1   42.20    6.00
  10   3   1   36.50    6.30
  10   3   1   40.10    4.70
  10   3   1   51.49    7.10
  -9  -3  -1  288.77   15.80
  -9  -3  -1  245.48   16.10
   9   3   1  275.17   15.30
   9   3   1  244.98   16.60
  -8  -3  -1   50.99    5.10
  -8  -3  -1   49.90    5.80
   8   3   1   47.20    4.70
   8   3   1   47.50    6.20
   8   3   1   58.19    6.70
  -7  -3  -1  119.79    8.90
  -7  -3  -1  133.79    8.20
   7   3   1  112.49   10.70
   7   3   1  112.39    7.70
   7   3   1  105.59    9.20
  -6  -3  -1  372.66   21.00
  -6  -3  -1  393.56   20.50
   6   3   1  401.76   21.50
   6   3   1  369.56   20.20
   6   3   1  366.86   21.90
  -5  -3  -1    7.10    2.40
  -5  -3  -1   12.50    3.20
   5   3   1   12.80    2.50
   5   3   1    7.80    3.40
   5   3   1   10.20    3.80
  -4  -3  -1   70.09    5.90
   4   3   1   75.89    7.20
   4   3   1   91.09    6.50
   4   3   1   72.49    5.20
  -3  -3  -1  271.47   14.70
  -3  -3  -1  267.27   14.20
   3   3   1  283.17   14.90
   3   3   1  265.87   14.30
   3   3   1  264.77   15.70
  -2  -3  -1  231.18   13.00
  -2  -3  -1  239.78   12.70
   2   3   1  243.88   14.30
   2   3   1  253.67   13.30
   2   3   1  251.07   12.80
  -1  -3  -1  117.19    6.30
  -1  -3  -1  110.59    6.50
   1   3   1  118.09    6.70
   1   3   1  122.59    6.40
   1   3   1  108.79    8.20
   0  -3  -1    3.60    2.10
   0  -3  -1    2.60    2.20
   0   3   1    1.20    1.40
   0   3   1    0.80    0.90
   0   3   1    1.90    1.80
   0   3   1    1.80    1.00
   0   3   1   -2.50    2.30
   1  -3  -1  108.69    7.40
   1  -3  -1  129.09    7.20
  -1   3   1  128.79    7.40
  -1   3   1  114.29    8.10
  -1   3   1  113.09    7.40
  -1   3   1  121.59    7.30
   2  -3  -1  252.77   14.00
   2  -3  -1  255.77   14.10
   2  -3  -1  261.57   14.50
  -2   3   1  243.98   14.20
  -2   3   1  257.97   14.00
  -2   3   1  261.07   14.10
  -2   3   1  247.78   14.00
   3  -3  -1  280.57   16.30
   3  -3  -1  308.17   16.40
   3  -3  -1  297.77   16.30
  -3   3   1  289.27   16.30
  -3   3   1  295.37   16.30
  -3   3   1  313.67   16.70
   4  -3  -1   83.99    6.60
  -4   3   1   75.79    4.20
  -4   3   1   77.59    6.10
  -4   3   1   72.39    6.30
  -4   3   1   79.49    7.60
  -4   3   1   72.89    4.60
   5  -3  -1   13.70    3.90
  -5   3   1   11.90    2.30
  -5   3   1    7.50    3.20
  -5   3   1   11.00    3.00
  -5   3   1   10.90    1.70
   6  -3  -1  382.56   21.80
  -6   3   1  376.86   20.00
  -6   3   1  387.66   21.50
  -6   3   1  362.66   21.00
  -6   3   1  380.76   19.40
   7  -3  -1  125.19   10.20
  -7   3   1  108.89    7.80
  -7   3   1  120.99    9.00
  -7   3   1  112.69    7.40
   8  -3  -1   42.40    3.20
   8  -3  -1   39.40    3.60
   8  -3  -1   50.99    7.20
  -8   3   1   46.00    4.20
  -8   3   1   49.40    5.20
   9  -3  -1  253.87   13.50
   9  -3  -1  269.17   13.90
   9  -3  -1  245.68   17.40
  -9   3   1  270.17   14.40
  -9   3   1  251.17   15.30
  10  -3  -1   37.80    3.60
  10  -3  -1   42.20    7.30
  10  -3  -1   42.60    3.90
 -10   3   1   40.30    4.40
 -10   3   1   51.99    5.70
  11  -3  -1   49.20    4.30
  11  -3  -1   31.30    7.60
  11  -3  -1   41.60    3.90
 -11   3   1   47.60    6.10
 -11   3   1   41.90    4.80
  12  -3  -1    4.60    2.40
  12  -3  -1    4.10    6.20
  12  -3  -1    9.40    2.20
 -12   3   1    9.70    3.10
 -12   3   1    3.50    3.60
  13  -3  -1   85.09    6.00
  13  -3  -1   72.39   10.80
  13  -3  -1   91.49    6.50
 -13   3   1   95.39    8.00
 -13   3   1  113.39    9.60
  15  -3  -1   13.00    8.10
 -15   3   1   21.20    4.80
 -15   3   1   17.00    5.50
  16  -3  -1    5.50    7.80
 -16   3   1    7.10    3.80
 -16  -2  -1    8.40    7.50
  16   2   1    8.30    5.60
 -15  -2  -1    6.10    3.80
  15   2   1   -4.40    3.20
  15   2   1   -2.80    4.60
 -14  -2  -1   32.90    9.90
  14   2   1   27.10    6.50
 -13  -2  -1   69.99    8.70
 -13  -2  -1   80.19    7.80
  13   2   1   69.89    7.00
  13   2   1   70.29    9.00
 -12  -2  -1  170.88   12.80
 -12  -2  -1  164.48   11.70
  12   2   1  164.18   13.10
  12   2   1  162.68   11.10
 -11  -2  -1   14.90    4.60
 -11  -2  -1   12.90    3.50
  11   2   1   11.40    3.40
  11   2   1    8.90    4.90
 -10  -2  -1  268.27   15.30
 -10  -2  -1  245.28   16.10
  10   2   1  249.18   16.70
  10   2   1  248.58   14.80
  -9  -2  -1   18.90    3.50
  -9  -2  -1   18.50    4.00
   9   2   1   15.70    4.40
   9   2   1   16.40    4.20
   9   2   1   19.20    3.20
  -8  -2  -1   49.30    6.00
  -8  -2  -1   45.90    4.90
   8   2   1   50.39    6.20
   8   2   1   49.70    4.70
   8   2   1   54.19    6.00
  -7  -2  -1    3.70    2.90
  -7  -2  -1    6.50    2.50
   7   2   1    3.70    3.20
   7   2   1    5.30    2.30
   7   2   1    2.30    3.10
  -6  -2  -1 2871.71  145.09
   6   2   1 2913.51  145.29
   6   2   1 2970.20  145.29
  -5  -2  -1   87.39    7.00
  -5  -2  -1   90.99    6.90
   5   2   1   95.59    6.30
   5   2   1  117.29    7.70
   5   2   1  100.19    7.70
  -4  -2  -1   36.90    3.90
  -4  -2  -1   30.30    2.90
   4   2   1   30.30    3.70
   4   2   1   26.00    2.80
   4   2   1   38.00    4.00
  -3  -2  -1    6.80    2.00
  -3  -2  -1    6.20    1.60
   3   2   1    6.40    2.20
   3   2   1    5.30    1.50
   3   2   1    5.60    2.30
  -2  -2  -1   11.20    2.00
  -2  -2  -1    7.90    1.70
   2   2   1    9.30    2.10
   2   2   1    7.50    1.50
   2   2   1    8.50    2.30
  -1  -2  -1    6.20    1.20
  -1  -2  -1    5.20    1.30
   1   2   1    7.10    1.40
   1   2   1    7.20    2.30
   0  -2  -1    2.50    1.60
   0  -2  -1    2.80    0.60
   0   2   1    3.20    1.40
   0   2   1    2.10    0.70
   0   2   1    2.80    1.10
   0   2   1    1.20    0.60
   0   2   1    3.70    1.80
   1  -2  -1    4.10    1.80
   1  -2  -1    6.20    1.90
   1  -2  -1    6.10    1.60
  -1   2   1    5.50    1.90
  -1   2   1    7.30    1.80
  -1   2   1    6.60    1.80
  -1   2   1    7.00    1.80
   2  -2  -1    7.40    2.30
   2  -2  -1    5.70    2.00
   2  -2  -1    7.00    2.30
  -2   2   1    7.80    2.30
  -2   2   1    8.60    2.10
  -2   2   1    8.10    2.50
  -2   2   1    8.20    2.20
  -3   2   1    6.50    1.30
  -3   2   1   11.30    2.40
  -3   2   1    7.70    2.80
  -3   2   1    7.00    0.90
  -3   2   1    9.60    2.50
   4  -2  -1   38.30    4.50
  -4   2   1   35.10    2.50
  -4   2   1   30.60    4.10
  -4   2   1   33.90    3.20
   5  -2  -1   87.99    5.50
   5  -2  -1   98.89    8.20
   5  -2  -1   92.89    5.10
  -5   2   1   77.79    6.20
  -5   2   1  102.69    5.50
   6  -2  -1 2827.92  143.39
   6  -2  -1 2995.40  145.29
  -6   2   1 2909.81  143.99
   7  -2  -1    4.20    2.30
   7  -2  -1    3.20    1.60
  -7   2   1    3.80    2.50
  -7   2   1    0.80    1.80
   8  -2  -1   49.80    3.90
   8  -2  -1   54.49    4.80
  -8   2   1   45.80    4.30
  -8   2   1   46.30    5.20
   9  -2  -1   21.00    3.50
   9  -2  -1   23.60    2.70
  -9   2   1   15.70    2.90
  -9   2   1   25.20    4.10
  10  -2  -1  272.37   15.90
  10  -2  -1  265.67   14.60
 -10   2   1  258.17   17.10
 -10   2   1  280.07   15.40
  11  -2  -1   17.10    2.90
 -11   2   1   18.10    3.50
 -11   2   1   14.70    4.10
  12  -2  -1  171.18   10.20
  12  -2  -1  194.58   16.40
  12  -2  -1  176.68   11.30
 -12   2   1  163.78   11.20
 -12   2   1  164.48   12.40
  13  -2  -1   59.39   10.70
  13  -2  -1   77.59    7.20
  13  -2  -1   79.69    6.10
 -13   2   1   71.69    8.40
  14  -2  -1   37.60   10.10
  14  -2  -1   24.40    3.60
  14  -2  -1   25.00    4.30
 -14   2   1   26.20    4.90
  15  -2  -1   10.20    3.30
  15  -2  -1   -0.60    6.90
 -15   2   1   -0.50    3.40
 -15   2   1    1.90    4.60
  16  -2  -1    7.60    7.90
  16  -2  -1   18.40    3.80
 -16   2   1    7.40    4.30
  16   1   1    2.40    4.70
  16   1   1   13.80    4.20
 -15  -1  -1    7.30    3.70
  15   1   1    4.90    4.90
 -14  -1  -1    3.20    3.50
 -14  -1  -1   -1.40    4.00
  14   1   1    6.70    3.40
  14   1   1    5.40    4.50
 -13  -1  -1  145.69   15.40
 -13  -1  -1  117.09    9.80
  13   1   1  118.49    9.20
  13   1   1  120.59   11.40
 -12  -1  -1   70.99    8.50
  12   1   1   96.69    7.40
  12   1   1   73.09    8.40
 -11  -1  -1   71.89    7.90
 -11  -1  -1   66.69    6.60
  11   1   1   70.29    8.10
  11   1   1   67.69    6.30
 -10  -1  -1    0.30    3.10
 -10  -1  -1    2.10    2.50
  10   1   1    7.90    4.20
  10   1   1    1.30    2.40
  -9  -1  -1   42.90    5.60
  -9  -1  -1   49.90    5.10
   9   1   1   51.69    6.30
  -8  -1  -1   15.80    3.00
  -8  -1  -1   20.40    3.90
   8   1   1   18.50    4.20
   8   1   1   16.80    2.90
  -7  -1  -1  286.07   16.30
  -7  -1  -1  329.57   17.40
   7   1   1  283.77   17.30
   7   1   1  288.27   16.90
   7   1   1  303.17   16.20
  -6  -1  -1   27.90    3.50
  -6  -1  -1   30.50    4.20
   6   1   1   25.10    3.70
   6   1   1   27.90    3.20
  -5  -1  -1 1041.10   53.89
  -5  -1  -1 1061.29   53.39
   5   1   1 1044.00   53.29
   5   1   1 1174.18   53.69
   5   1   1 1000.40   54.59
  -4  -1  -1   77.69    5.50
  -4  -1  -1   69.79    4.70
   4   1   1   63.69    4.60
   4   1   1   79.89    5.70
  -3  -1  -1   13.20    2.30
  -3  -1  -1   14.10    1.80
   3   1   1   11.40    1.70
   3   1   1   16.20    2.50
  -2  -1  -1  466.15   21.70
  -2  -1  -1  409.86   21.90
   2   1   1  412.16   21.60
   2   1   1  435.86   22.00
  -1  -1  -1    4.70    0.70
  -1  -1  -1    1.10    0.60
   1   1   1    2.90    0.60
   1   1   1    5.00    0.90
   0  -1  -1   -0.30    0.60
   1  -1  -1    4.40    1.00
   1  -1  -1    4.70    1.10
   1  -1  -1    4.40    0.90
  -1   1   1    1.30    0.80
  -1   1   1    0.50    0.90
  -1   1   1    1.60    0.70
   2  -1  -1  491.05   23.70
  -2   1   1  415.66   22.30
   3  -1  -1   14.20    1.40
   3  -1  -1   15.60    1.90
  -3   1   1   15.20    1.50
  -3   1   1   13.70    2.60
   4  -1  -1   65.89    3.90
   4  -1  -1   69.09    4.60
  -4   1   1   62.89    4.10
  -4   1   1   67.59    4.90
   5  -1  -1 1027.60   51.89
   5  -1  -1 1038.80   51.39
  -5   1   1 1044.60   51.59
  -5   1   1 1031.20   52.09
   6  -1  -1   28.90    2.80
   6  -1  -1   23.80    3.60
  -6   1   1   42.50    4.30
   7  -1  -1  300.47   15.80
   7  -1  -1  299.77   16.60
  -7   1   1  303.87   16.90
  -7   1   1  292.77   16.10
   8  -1  -1   22.40    2.70
   8  -1  -1   24.70    3.80
  -8   1   1   31.00    4.10
  -8   1   1   22.80    3.00
   9  -1  -1   56.49    5.70
   9  -1  -1   44.20    4.10
  -9   1   1   48.10    4.70
  -9   1   1   50.29    5.90
  10  -1  -1    3.10    2.00
  10  -1  -1    4.00    3.20
 -10   1   1    4.10    3.30
 -10   1   1    5.50    2.50
  11  -1  -1   66.79    5.60
  11  -1  -1   68.49    7.00
 -11   1   1   61.19    6.10
 -11   1   1   61.99    7.20
  12  -1  -1   78.19    7.70
 -12   1   1   82.09    7.30
 -12   1   1   71.89    8.20
  13  -1  -1  117.69    9.70
  13  -1  -1  112.69    8.30
 -13   1   1  125.49    9.60
 -13   1   1  135.39   11.00
  14  -1  -1    4.60    3.70
  14  -1  -1    7.70    3.00
 -14   1   1    1.60    4.20
 -14   1   1   -2.30    3.10
  15  -1  -1   14.20    4.40
  15  -1  -1    5.70    3.00
 -15   1   1   11.20    5.70
 -15   1   1    8.30    4.00
  16  -1  -1    5.40    3.00
  16  -1  -1   26.20    9.60
  16  -1  -1   15.60    3.90
 -16   0  -1   23.00    5.10
  16   0   1   18.10    4.20
  16   0   1   33.80    6.20
 -15   0  -1   32.60    5.50
  15   0   1   18.50    5.10
  15   0   1   28.40    4.70
 -14   0  -1   37.80    5.80
 -14   0  -1   26.90    6.20
  14   0   1   34.10    4.90
  14   0   1   43.10    6.50
 -13   0  -1  359.86   20.00
 -13   0  -1  316.07   20.70
  13   0   1  328.47   19.00
  13   0   1  341.07   20.80
 -12   0  -1  367.06   20.90
 -12   0  -1  356.16   21.80
  12   0   1  349.37   21.70
  12   0   1  381.06   20.30
 -11   0  -1  261.17   17.30
 -11   0  -1  306.47   16.70
  11   0   1  283.47   17.60
  11   0   1  277.57   16.00
 -10   0  -1  224.98   12.70
 -10   0  -1  210.68   13.50
  10   0   1  174.18   13.30
  10   0   1  205.38   12.30
  -9   0  -1   57.59    5.20
  -9   0  -1   51.29    5.90
   9   0   1   55.09    6.30
   9   0   1   53.79    4.80
  -8   0  -1   80.59    7.10
  -8   0  -1   90.59    6.40
   8   0   1   90.39    7.60
   8   0   1   78.59    5.90
  -7   0  -1   22.80    3.90
  -7   0  -1   21.20    3.00
   7   0   1   18.70    2.80
   7   0   1   15.70    3.90
  -6   0  -1  238.18   13.20
  -6   0  -1  212.18   12.80
   6   0   1  205.38   11.90
  -5   0  -1   54.09    5.00
  -5   0  -1   53.79    4.10
   5   0   1   51.29    4.00
   5   0   1   62.19    5.40
  -4   0  -1  157.48    8.70
  -4   0  -1  165.18    9.30
   4   0   1  167.48    9.30
   4   0   1  146.29    8.60
  -3   0  -1  793.42   38.60
  -3   0  -1  773.02   38.90
   3   0   1  771.52   39.00
   3   0   1  763.72   38.60
  -2   0  -1  370.46   19.20
  -2   0  -1  382.06   19.00
   2   0   1  371.86   19.00
   2   0   1  389.96   19.20
   2   0  -1  380.16   19.20
   2   0  -1  371.76   19.10
  -2   0   1  374.86   19.00
  -2   0   1  390.16   19.30
   3   0  -1  803.02   38.60
   3   0  -1  749.13   38.20
  -3   0   1  762.52   38.30
  -3   0   1  763.72   38.60
   4   0  -1  141.59    8.70
   4   0  -1  149.19    8.10
  -4   0   1  158.68    8.90
  -4   0   1  145.49    8.20
   5   0  -1   48.20    3.60
   5   0  -1   51.19    4.70
  -5   0   1   46.30    3.80
  -5   0   1   50.79    4.80
   6   0  -1  220.78   12.70
   6   0  -1  213.68   11.60
  -6   0   1  207.08   11.80
  -6   0   1  207.58   12.70
   7   0  -1   16.50    3.70
   7   0  -1   23.80    2.80
  -7   0   1   17.60    2.90
  -7   0   1   14.10    3.50
   8   0  -1   90.09    7.50
   8   0  -1   92.59    6.10
  -8   0   1   89.69    6.50
  -8   0   1   77.39    7.20
   9   0  -1   63.79    6.30
   9   0  -1   46.30    4.40
  -9   0   1   52.89    5.10
  10   0  -1  196.08   13.20
  10   0  -1  197.08   11.80
 -10   0   1  210.18   12.40
 -10   0   1  203.38   13.50
  11   0  -1  289.97   17.70
  11   0  -1  284.97   16.20
 -11   0   1  295.27   16.90
 -11   0   1  286.77   17.90
  12   0  -1  354.96   19.30
  12   0  -1  359.26   20.90
 -12   0   1  342.27   21.20
 -12   0   1  337.37   20.00
  13   0  -1  350.66   20.90
  13   0  -1  345.67   19.30
 -13   0   1  349.47   20.20
 -13   0   1  334.27   21.30
  14   0  -1   28.00    4.30
  14   0  -1   25.90    5.50
 -14   0   1   21.80    5.80
 -14   0   1   36.60    5.50
  15   0  -1   32.80    5.90
  15   0  -1   26.20    4.40
  16   0  -1   27.00    4.50
  16   0  -1   19.50    5.20
 -16   0   1   26.00    5.10
 -16   1  -1   40.50    6.40
  16  -1   1   40.60    5.30
  16  -1   1   40.50    6.20
 -15   1  -1    1.30    3.60
  15  -1   1    5.70    3.30
  15  -1   1    9.90    4.00
 -14   1  -1    8.40    3.70
 -14   1  -1    8.50    4.90
  14  -1   1   13.60    3.60
  14  -1   1   10.90    4.30
 -13   1  -1   16.60    4.20
 -13   1  -1   15.00    4.90
  13  -1   1   17.30    3.60
  13  -1   1   18.60    4.90
 -12   1  -1  220.08   14.00
 -12   1  -1  260.27   15.50
  12  -1   1  210.88   14.70
  12  -1   1  220.78   13.30
 -11   1  -1   -0.20    3.30
 -11   1  -1   10.70    3.20
  11  -1   1    4.70    3.80
 -10   1  -1    9.00    2.80
 -10   1  -1    8.00    3.30
  10  -1   1   13.10    3.80
  10  -1   1   12.20    2.70
  -9   1  -1   81.29    7.00
  -9   1  -1   72.29    6.00
   9  -1   1   79.69    5.70
   9  -1   1   80.59    7.00
  -8   1  -1  276.67   15.50
  -8   1  -1  257.37   14.60
   8  -1   1  269.67   18.20
   8  -1   1  258.67   14.30
  -7   1  -1  154.48    9.30
  -7   1  -1  164.68   10.10
   7  -1   1  155.68    9.00
   7  -1   1  140.99   13.40
  -6   1  -1   45.00    4.60
  -6   1  -1   36.80    3.70
   6  -1   1   50.29    4.00
   6  -1   1   48.50    4.70
  -5   1  -1   48.30    4.40
  -5   1  -1   49.80    3.80
   5  -1   1   51.59    4.70
   5  -1   1   43.90    3.50
  -4   1  -1  394.56   20.90
  -4   1  -1  419.56   20.60
   4  -1   1  395.16   20.40
   4  -1   1  407.36   20.90
  -3   1  -1  215.48   11.30
  -3   1  -1  218.48   11.60
   3  -1   1  217.88   11.60
   3  -1   1  220.08   11.20
  -2   1  -1  118.39    5.90
  -2   1  -1  101.49    5.70
  -2   1  -1   98.89    5.60
   2  -1   1  102.59    6.00
   2  -1   1  108.09    5.80
   2  -1   1   93.79    5.50
  -1   1  -1    2.40    0.60
  -1   1  -1    1.80    0.50
   1  -1   1    2.70    0.50
   1  -1   1    2.10    0.80
   1   1  -1   18.50    1.70
   1   1  -1   17.00    1.80
  -1  -1   1   17.80    1.30
   2   1  -1  102.29    6.30
   2   1  -1  105.59    5.80
   2   1  -1  104.79    6.70
  -2  -1   1  108.99    6.70
  -2  -1   1  101.99    6.30
  -2  -1   1  101.19    5.80
   3   1  -1  213.88   12.20
   3   1  -1  251.77   13.00
  -3  -1   1  241.68   12.90
  -3  -1   1  237.18   12.40
   4   1  -1  397.86   20.90
   4   1  -1  421.36   21.70
   4   1  -1  438.96   21.50
  -4  -1   1  395.76   21.60
  -4  -1   1  406.06   21.00
  -4  -1   1  399.96   21.20
   5   1  -1   75.69    6.40
  -5  -1   1   78.69    6.30
   6   1  -1   47.90    4.10
   6   1  -1   31.80    4.70
  -6  -1   1   46.70    4.20
  -6  -1   1   31.40    4.50
   7   1  -1  170.08   10.30
   7   1  -1  177.98   11.60
  -7  -1   1  187.68   10.90
  -7  -1   1  187.48   11.60
   8   1  -1  267.97   16.10
   8   1  -1  279.07   14.90
  -8  -1   1  269.17   15.20
  -8  -1   1  255.67   15.90
   9   1  -1   85.09    6.30
   9   1  -1  109.89    8.40
  -9  -1   1   83.79    6.80
  -9  -1   1   81.99    7.70
  10   1  -1    6.30    3.80
  10   1  -1   11.00    2.80
 -10  -1   1    6.00    2.90
 -10  -1   1    2.70    3.50
  11   1  -1    5.20    2.70
  11   1  -1   11.90    4.50
 -11  -1   1   13.30    4.20
 -11  -1   1   10.00    3.30
  12   1  -1  246.28   15.70
  12   1  -1  228.48   13.80
 -12  -1   1  228.48   15.00
 -12  -1   1  219.38   15.60
  13   1  -1   24.90    4.00
  13   1  -1   30.20    5.60
 -13  -1   1   11.90    6.10
  14   1  -1    1.70    3.10
  14   1  -1    8.60    4.80
 -14  -1   1    3.00    4.30
  15   1  -1    8.40    4.90
  15   1  -1    7.50    3.50
 -15  -1   1   10.20    3.90
  16   1  -1   37.40    5.50
  16   1  -1   56.99    7.50
 -16  -1   1   42.80    6.40
 -16   2  -1   11.60    4.50
  16  -2   1    3.70    8.00
  16  -2   1   10.60    3.30
  16  -2   1    9.00    3.70
 -15   2  -1    6.90    4.10
 -15   2  -1    3.70    4.60
  15  -2   1   12.60    3.80
  15  -2   1   16.80    7.70
  15  -2   1   11.00    3.10
 -14   2  -1   18.70    5.50
 -14   2  -1   12.70    4.00
  14  -2   1   19.10    8.40
  14  -2   1   27.50    3.90
  14  -2   1   14.30    4.30
 -13   2  -1    1.50    2.90
 -13   2  -1   -2.70    3.60
  13  -2   1    0.60    3.00
  13  -2   1    4.40    3.40
 -12   2  -1   19.90    4.80
 -12   2  -1   22.90    4.10
  12  -2   1   20.10    4.30
  12  -2   1   19.20    3.40
 -11   2  -1   67.19    6.30
 -11   2  -1   86.49    7.90
  11  -2   1   66.19    6.80
  11  -2   1   67.79    5.70
 -10   2  -1    6.20    2.60
 -10   2  -1    3.20    3.20
  10  -2   1    1.80    3.00
  10  -2   1    5.00    2.30
  -9   2  -1    7.50    2.30
  -9   2  -1    2.90    2.70
   9  -2   1    2.40    2.70
   9  -2   1    7.20    2.10
  -8   2  -1   98.49    6.60
  -8   2  -1  101.79    7.40
   8  -2   1   98.69    6.20
   8  -2   1   84.99    7.00
  -7   2  -1  164.88    9.40
  -7   2  -1  156.78   10.10
   7  -2   1  156.38    9.00
   7  -2   1  153.08    9.90
  -6   2  -1   23.40    3.40
   6  -2   1   27.70    3.50
   6  -2   1   21.80    2.60
  -5   2  -1  278.67   14.90
  -5   2  -1  281.27   14.40
   5  -2   1  272.67   14.30
   5  -2   1  272.47   14.70
  -4   2  -1  661.33   33.00
  -4   2  -1  658.93   32.60
   4  -2   1  669.23   32.80
   4  -2   1  624.94   32.50
  -3   2  -1   56.79    4.80
  -3   2  -1   60.39    3.60
  -3   2  -1   57.99    3.90
  -3   2  -1   63.39    4.50
   3  -2   1   53.29    4.80
   3  -2   1   56.89    3.80
   3  -2   1   57.79    4.60
   3  -2   1   56.29    3.50
  -2   2  -1   33.00    3.20
  -2   2  -1   26.10    3.00
  -2   2  -1   29.60    3.00
  -2   2  -1   26.90    2.30
  -2   2  -1   30.00    2.30
   2  -2   1   27.90    2.00
   2  -2   1   27.90    2.10
   2  -2   1   31.10    3.50
   2  -2   1   30.60    3.10
   2  -2   1   28.10    2.70
  -1   2  -1    3.20    1.20
  -1   2  -1    1.50    1.00
  -1   2  -1    2.90    1.50
  -1   2  -1    3.10    0.70
  -1   2  -1    4.30    1.90
  -1   2  -1    1.70    1.60
   1  -2   1    1.30    1.40
   1  -2   1    3.10    1.00
   1  -2   1    3.70    1.80
   1  -2   1    1.60    1.00
   0   2  -1    4.10    0.80
   0   2  -1    1.10    1.20
   0   2  -1   -1.30    1.80
   0   2  -1    0.90    1.10
   0  -2   1    2.40    0.70
   0  -2   1    1.30    2.00
   0  -2   1    0.60    1.20
   0  -2   1    1.80    1.00
   1   2  -1   -0.20    1.60
   1   2  -1    4.30    2.10
   1   2  -1    3.20    1.10
  -1  -2   1    3.10    1.00
  -1  -2   1    3.00    2.00
  -1  -2   1    4.60    1.50
   2   2  -1   32.00    3.80
   2   2  -1   27.60    3.00
   2   2  -1   30.80    2.60
  -2  -2   1   29.10    2.70
  -2  -2   1   33.00    3.10
  -2  -2   1   22.60    3.40
   3   2  -1   51.79    5.70
   3   2  -1   54.59    3.80
   3   2  -1   51.99    4.90
  -3  -2   1   58.79    5.50
  -3  -2   1   47.80    4.40
  -3  -2   1   52.59    3.90
   4   2  -1  630.94   32.90
   4   2  -1  668.83   34.00
   4   2  -1  668.43   33.70
  -4  -2   1  665.43   32.90
  -4  -2   1  648.24   33.60
  -4  -2   1  629.24   33.50
   5   2  -1  274.37   15.80
   5   2  -1  286.77   16.10
   5   2  -1  268.57   14.80
  -5  -2   1  277.17   15.70
   6   2  -1   17.20    4.00
   6   2  -1   24.10    4.30
   6   2  -1   24.20    3.10
  -6  -2   1   24.10    4.10
   7   2  -1  166.18   10.00
   7   2  -1  154.78   11.30
   7   2  -1  175.38   11.50
  -7  -2   1  166.28   11.10
  -7  -2   1  164.28   10.20
   8   2  -1   93.39    8.40
   8   2  -1   87.89    6.60
   8   2  -1   95.29    8.50
  -8  -2   1  101.29    7.20
   9   2  -1    4.90    3.10
   9   2  -1    2.80    2.30
   9   2  -1    0.90    3.30
  -9  -2   1   -0.10    3.00
  10   2  -1   -0.60    3.80
  10   2  -1    5.60    2.60
 -10  -2   1    6.40    3.90
  11   2  -1   61.49    7.90
  11   2  -1   68.09    6.40
 -11  -2   1   71.39    8.00
  12   2  -1   30.20    6.20
  12   2  -1   24.70    4.20
 -12  -2   1   22.80    4.50
 -12  -2   1   27.00    5.80
  13   2  -1    5.40    3.20
  13   2  -1    7.30    4.90
 -13  -2   1    2.70    3.50
 -13  -2   1   -4.20    4.00
  14   2  -1   15.50    4.10
  14   2  -1   17.30    6.60
 -14  -2   1   22.90    6.00
 -14  -2   1   21.50    4.60
  15   2  -1   11.40    3.90
  15   2  -1   20.10    5.70
 -15  -2   1    8.90    3.90
  16   2  -1   19.40    5.90
  16   2  -1    3.50    3.70
 -16  -2   1    9.30    4.70
 -16   3  -1    5.60    4.00
  16  -3   1   10.30    7.80
  16  -3   1    2.10    2.40
 -15   3  -1   10.90    5.00
 -15   3  -1    3.60    3.40
  15  -3   1    9.70    2.90
  15  -3   1    7.00    7.60
 -14   3  -1    1.80    3.50
 -14   3  -1    6.80    7.20
  14  -3   1    9.60    6.80
  14  -3   1   -1.50    4.80
  14  -3   1    2.20    2.50
 -13   3  -1   -2.40    3.50
  13  -3   1    0.50    5.90
  13  -3   1   -3.40    2.10
 -12   3  -1   30.50    4.40
 -12   3  -1   30.70    5.30
  12  -3   1   39.10    8.10
  12  -3   1   23.30    3.40
  12  -3   1   40.70    6.10
 -11   3  -1    6.00    2.90
 -11   3  -1    3.90    3.30
  11  -3   1    7.70    2.30
 -10   3  -1   73.19    6.00
 -10   3  -1   72.79    9.40
  10  -3   1   63.49    8.80
  10  -3   1   70.09    5.20
  10  -3   1   60.39    5.90
  -9   3  -1    4.90    2.20
  -9   3  -1   10.40    3.20
   9  -3   1    3.10    1.80
   9  -3   1    3.70    2.40
   9  -3   1   10.60    4.60
  -8   3  -1   -3.80    2.00
  -8   3  -1   -3.70    2.40
   8  -3   1   -2.40    1.50
   8  -3   1   -3.10    2.30
   8  -3   1   10.50    4.10
  -7   3  -1  571.24   29.90
  -7   3  -1  583.74   30.30
   7  -3   1  579.84   29.00
   7  -3   1  562.14   31.20
   7  -3   1  574.34   29.30
  -6   3  -1  397.86   22.40
  -6   3  -1  411.76   21.10
  -6   3  -1  422.36   20.60
   6  -3   1  382.56   20.50
   6  -3   1  381.86   20.20
   6  -3   1  403.76   22.40
  -5   3  -1  934.31   46.50
  -5   3  -1  880.71   45.10
  -5   3  -1  934.11   46.40
  -5   3  -1  898.51   44.80
   5  -3   1  872.91   44.60
   5  -3   1  876.11   46.00
  -4   3  -1 2105.19  101.09
  -4   3  -1 2022.40   99.79
  -4   3  -1 2035.90  100.79
  -4   3  -1 2011.50  100.19
   4  -3   1 2061.39  100.29
   4  -3   1 1888.91  100.49
  -3   3  -1  229.58   13.10
  -3   3  -1  243.28   13.30
  -3   3  -1  226.78   11.90
  -3   3  -1  251.17   13.10
  -3   3  -1  240.78   11.90
   3  -3   1  216.08   13.10
   3  -3   1  223.58   12.70
   3  -3   1  228.48   13.10
  -2   3  -1 2024.10   98.29
  -2   3  -1 2027.60   98.49
  -2   3  -1 1954.20   97.29
  -2   3  -1 2010.30   97.89
   2  -3   1 1871.01   98.29
  -1   3  -1  102.19    6.60
  -1   3  -1   95.39    5.20
  -1   3  -1  100.09    5.50
  -1   3  -1   87.69    6.30
  -1   3  -1   94.49    7.60
  -1   3  -1  108.19    5.90
   1  -3   1   91.69    7.50
   1  -3   1  102.59    6.50
   0   3  -1    4.80    2.70
   0   3  -1    5.20    1.60
   0   3  -1    3.90    2.20
   0  -3   1    4.00    1.00
   0  -3   1    3.40    2.30
   0  -3   1    2.30    2.40
   0  -3   1    4.80    2.00
   0  -3   1    3.60    1.30
   1   3  -1   94.59    6.30
   1   3  -1   98.79    5.60
   1   3  -1  106.99    8.00
  -1  -3   1   96.99    5.60
  -1  -3   1   94.99    6.40
  -1  -3   1  103.29    7.80
  -1  -3   1   94.09    6.00
   2   3  -1 1951.70   95.79
   2   3  -1 1942.71   96.69
  -2  -3   1 1942.41   96.59
  -2  -3   1 1884.81   95.69
   3   3  -1  230.98   14.20
   3   3  -1  224.98   12.30
   3   3  -1  264.57   13.40
  -3  -3   1  216.48   12.90
  -3  -3   1  231.48   12.40
  -3  -3   1  234.78   14.00
   4   3  -1 2040.90  100.09
   4   3  -1 2029.90   99.49
  -4  -3   1 1904.51   99.19
  -4  -3   1 1991.50   99.69
   5   3  -1  931.41   47.40
   5   3  -1  947.01   48.00
   5   3  -1  871.91   46.40
  -5  -3   1  896.11   46.40
  -5  -3   1  879.91   47.00
  -5  -3   1  996.10   47.50
   6   3  -1  389.56   22.70
   6   3  -1  428.76   23.50
   6   3  -1  398.76   21.50
  -6  -3   1  402.46   22.50
  -6  -3   1  411.06   21.60
   7   3  -1  614.14   31.20
   7   3  -1  565.44   29.80
   7   3  -1  569.94   31.30
  -7  -3   1  554.44   30.70
  -7  -3   1  564.94   29.80
   8   3  -1    2.90    2.20
   8   3  -1    2.10    3.30
  -8  -3   1    4.10    2.30
  -8  -3   1    5.80    3.30
   9   3  -1    7.20    2.60
   9   3  -1    5.00    3.70
   9   3  -1    4.10    3.80
  -9  -3   1   15.30    4.10
  -9  -3   1    5.80    2.60
  10   3  -1   74.59    6.70
  10   3  -1   67.59    7.80
  10   3  -1   68.99    8.30
 -10  -3   1   88.09    7.00
 -10  -3   1   83.09    8.30
  11   3  -1    8.00    3.30
  11   3  -1    0.90    4.50
  11   3  -1    7.10    5.00
 -11  -3   1   10.50    4.30
 -11  -3   1    9.00    3.40
  12   3  -1   26.80    4.40
  12   3  -1   38.00    6.70
 -12  -3   1   45.10    6.90
 -12  -3   1   27.20    4.70
  13   3  -1   -3.00    9.10
  13   3  -1   -0.10    3.10
 -13  -3   1    1.60    4.20
 -13  -3   1    1.20    3.60
  14   3  -1    0.20    3.10
  14   3  -1   12.00    5.60
 -14  -3   1    3.20    3.50
  15   3  -1   10.10    5.60
  15   3  -1    8.60    3.80
 -15  -3   1    8.40    4.10
  16   3  -1    9.80    5.80
 -16  -3   1   -1.50    3.90
 -16   4  -1    5.60    3.70
  16  -4   1    9.20    7.90
 -15   4  -1   11.00    3.80
 -15   4  -1    6.00    4.60
  15  -4   1    2.70    6.40
 -14   4  -1   -1.90    3.50
 -14   4  -1   -2.40    2.70
  14  -4   1   -4.50    5.80
 -13   4  -1   76.19    7.00
 -13   4  -1   65.19    7.90
  13  -4   1   83.09   10.60
 -12   4  -1   34.80    7.00
 -12   4  -1   26.70    5.20
 -12   4  -1   26.00    4.10
  12  -4   1   29.90    7.60
 -11   4  -1    0.90    2.50
 -11   4  -1   -1.30    4.00
 -11   4  -1   -1.00    3.00
  11  -4   1    3.40    5.90
  11  -4   1    0.00    1.70
 -10   4  -1   15.20    4.70
  10  -4   1   16.50    5.60
  -9   4  -1   54.39    7.70
  -9   4  -1   53.19    5.00
  -9   4  -1   64.99    7.90
  -9   4  -1   63.69    6.00
   9  -4   1   58.49    7.40
  -8   4  -1    7.30    2.10
  -8   4  -1    8.30    2.70
  -8   4  -1    4.60    3.50
   8  -4   1    6.30    3.80
  -7   4  -1 1074.19   53.09
  -7   4  -1 1111.79   55.59
  -7   4  -1 1017.40   54.99
  -7   4  -1 1039.80   53.59
   7  -4   1 1069.29   54.89
  -6   4  -1  305.27   19.30
  -6   4  -1  339.97   20.00
  -6   4  -1  353.96   18.10
  -6   4  -1  337.07   17.60
   6  -4   1  363.86   19.60
  -5   4  -1    3.50    2.90
  -5   4  -1   -0.90    3.10
  -5   4  -1    5.10    1.70
  -5   4  -1    2.70    2.90
   5  -4   1    0.80    3.10
   5  -4   1    4.10    2.90
  -4   4  -1    5.30    3.20
  -4   4  -1    6.10    1.60
  -4   4  -1    7.20    3.30
  -4   4  -1    7.80    1.50
  -4   4  -1    3.90    3.00
  -4   4  -1    5.10    2.90
   4  -4   1    4.70    2.90
   4  -4   1    2.40    2.80
   4  -4   1    6.70    3.20
  -3   4  -1  438.46   22.20
  -3   4  -1  455.55   22.10
  -3   4  -1  487.75   23.50
  -3   4  -1  436.56   23.70
  -3   4  -1  453.45   23.80
  -3   4  -1  458.95   23.80
   3  -4   1  424.26   23.80
   3  -4   1  419.66   23.70
   3  -4   1  434.56   23.60
   3  -4   1  412.66   23.00
  -2   4  -1 1351.16   67.29
  -2   4  -1 1331.07   68.59
  -2   4  -1 1361.36   68.59
  -2   4  -1 1480.45   68.19
  -2   4  -1 1337.27   67.19
  -2   4  -1 1347.67   68.99
   2  -4   1 1358.86   68.99
   2  -4   1 1312.57   68.59
   2  -4   1 1435.46   68.39
   2  -4   1 1328.87   68.59
  -1   4  -1    7.30    1.60
  -1   4  -1    7.70    3.60
  -1   4  -1    7.00    2.60
  -1   4  -1    4.30    2.10
  -1   4  -1    5.70    1.70
  -1   4  -1    7.10    1.10
   1  -4   1    4.10    2.50
   1  -4   1    0.90    2.70
   1  -4   1    7.20    2.50
   0   4  -1   24.20    2.60
   0   4  -1   16.80    2.90
   0   4  -1   21.30    4.30
   0   4  -1   19.00    1.80
   0  -4   1   15.30    3.20
   0  -4   1   16.90    2.00
   0  -4   1   17.70    3.60
   0  -4   1   23.50    1.80
   0  -4   1   20.50    3.50
   1   4  -1    7.10    3.20
   1   4  -1   11.20    2.30
   1   4  -1    6.50    1.40
  -1  -4   1    5.20    2.90
  -1  -4   1    8.80    1.90
  -1  -4   1    6.80    1.40
  -1  -4   1    3.20    2.30
   2   4  -1 1333.67   67.69
   2   4  -1 1380.66   69.59
   2   4  -1 1435.96   68.39
  -2  -4   1 1347.87   68.09
  -2  -4   1 1355.96   67.59
  -2  -4   1 1332.47   69.39
   3   4  -1  440.56   22.40
   3   4  -1  459.25   24.80
  -3  -4   1  413.86   22.90
  -3  -4   1  446.96   22.40
  -3  -4   1  417.46   24.20
   4   4  -1    0.60    3.20
   4   4  -1    6.40    2.20
  -4  -4   1    3.60    2.00
  -4  -4   1    5.00    2.70
  -4  -4   1    4.70    3.20
   5   4  -1    3.60    2.30
   5   4  -1    5.20    3.40
   5   4  -1   12.50    4.70
  -5  -4   1    6.50    3.00
  -5  -4   1    8.40    3.70
  -5  -4   1    0.90    2.30
   6   4  -1  321.77   18.60
   6   4  -1  294.07   20.80
   6   4  -1  319.27   17.30
  -6  -4   1  315.77   18.20
  -6  -4   1  321.57   17.30
   7   4  -1 1081.29   57.29
   7   4  -1 1070.29   55.49
  -7  -4   1 1060.89   54.19
   8   4  -1    8.00    4.20
   8   4  -1    7.40    3.80
   8   4  -1    4.40    2.40
  -8  -4   1    2.00    3.10
  -8  -4   1    6.30    2.70
   9   4  -1   49.40    6.70
   9   4  -1   49.70    5.20
   9   4  -1   47.40    7.10
  -9  -4   1   48.70    6.40
  -9  -4   1   55.99    5.70
  10   4  -1    2.90    4.40
  10   4  -1    6.50    4.70
  10   4  -1   10.90    3.10
 -10  -4   1    0.60    2.90
 -10  -4   1   10.60    4.10
  11   4  -1   -0.40    4.60
  11   4  -1    1.90    2.80
  11   4  -1   -1.40    4.40
 -11  -4   1    1.70    3.90
  12   4  -1   26.30    8.10
  12   4  -1   26.40    4.60
  12   4  -1   30.10    6.30
 -12  -4   1   28.00    6.40
 -12  -4   1   25.90    4.80
  13   4  -1   76.19    9.70
  13   4  -1   68.59    7.20
  13   4  -1   69.19    8.40
 -13  -4   1   63.99    8.70
 -13  -4   1   94.19    8.30
  14   4  -1   -0.10    3.30
  14   4  -1    3.00    4.80
 -14  -4   1   -0.10    3.20
  15   4  -1   14.70    6.00
 -15  -4   1   11.10    4.50
  16   4  -1    7.00    5.40
 -16  -4   1    4.30    4.30
 -16   5  -1   25.50    5.10
  16  -5   1   30.70    9.00
 -15   5  -1   15.40    5.40
 -15   5  -1   26.80    4.90
  15  -5   1   22.90    7.90
 -14   5  -1   31.30    5.70
 -14   5  -1   24.50    4.60
  14  -5   1   43.20    9.20
 -13   5  -1   46.30    5.50
 -13   5  -1   38.70    6.00
  13  -5   1   48.50    8.90
 -12   5  -1  161.28   18.40
 -12   5  -1  164.78   11.80
 -12   5  -1  165.28   10.80
  12  -5   1  167.88   14.90
 -11   5  -1   35.10    6.80
 -11   5  -1   42.00    4.80
 -11   5  -1   41.60    5.60
  11  -5   1   50.49    7.80
 -10   5  -1   27.70    4.40
 -10   5  -1   30.10    3.80
 -10   5  -1   35.70    6.60
  10  -5   1   20.20    6.80
  -9   5  -1  133.29    8.90
  -9   5  -1  126.79   10.50
  -9   5  -1  138.79   11.20
  -9   5  -1  124.09    8.20
   9  -5   1  138.19   11.30
  -8   5  -1    2.00    3.30
  -8   5  -1    1.70    1.80
  -8   5  -1    0.30    1.90
  -8   5  -1   -1.60    2.90
   8  -5   1   -2.10    3.30
  -7   5  -1  398.06   21.60
  -7   5  -1  431.46   24.00
  -7   5  -1  408.46   23.60
   7  -5   1  413.66   23.10
  -6   5  -1  270.57   14.00
  -6   5  -1  272.77   15.60
  -6   5  -1  249.78   16.30
  -6   5  -1  257.57   14.30
  -6   5  -1  280.27   16.60
   6  -5   1  281.37   16.00
   6  -5   1  253.57   15.50
  -5   5  -1   12.50    4.00
  -5   5  -1    8.50    6.00
  -5   5  -1   13.70    2.10
  -5   5  -1   10.20    3.60
  -5   5  -1   15.90    2.10
  -5   5  -1   13.50    4.00
   5  -5   1   10.70    3.50
   5  -5   1   11.40    3.70
  -4   5  -1  107.59    8.90
  -4   5  -1  100.59    9.60
  -4   5  -1  120.69    8.80
  -4   5  -1  119.09    6.40
  -4   5  -1  114.99    6.50
  -4   5  -1  109.19    8.90
   4  -5   1  108.99    9.30
   4  -5   1  105.19    8.90
   4  -5   1  115.99    9.20
   4  -5   1  110.19    8.10
  -3   5  -1   28.60    4.80
  -3   5  -1   44.20    5.40
  -3   5  -1   30.70    2.70
  -3   5  -1   32.70    2.50
  -3   5  -1   35.90    5.00
  -3   5  -1   26.90    4.60
   3  -5   1   30.90    4.70
   3  -5   1   25.60    4.40
   3  -5   1   30.50    3.70
  -2   5  -1  406.46   22.50
  -2   5  -1  410.46   21.00
  -2   5  -1  431.36   22.60
  -2   5  -1  402.36   20.80
  -2   5  -1  432.56   23.60
  -2   5  -1  426.66   22.10
   2  -5   1  415.46   22.60
   2  -5   1  390.46   22.50
   2  -5   1  425.46   23.40
  -1   5  -1  815.62   40.50
  -1   5  -1  808.92   43.00
  -1   5  -1  822.52   40.80
  -1   5  -1  756.42   41.80
  -1   5  -1  830.32   41.50
  -1   5  -1  788.72   41.90
   1  -5   1  837.12   42.10
   1  -5   1  851.61   43.00
   1  -5   1  836.62   42.10
   0   5  -1   -0.90    1.90
   0   5  -1   -3.60    1.70
   0   5  -1    0.90    1.20
   0  -5   1    0.60    0.90
   0  -5   1    1.40    2.50
   0  -5   1   -0.80    1.20
   0  -5   1   -1.00    2.30
   0  -5   1    2.90    3.40
   1   5  -1  830.82   44.30
   1   5  -1  821.52   41.80
   1   5  -1  829.12   42.40
  -1  -5   1  819.52   42.00
  -1  -5   1  867.71   42.90
  -1  -5   1  826.02   41.60
  -1  -5   1  862.81   44.20
   2   5  -1  415.56   22.70
   2   5  -1  433.96   24.80
   2   5  -1  406.56   22.00
  -2  -5   1  424.36   22.40
  -2  -5   1  478.85   24.80
  -2  -5   1  424.06   21.90
   3   5  -1   35.80    3.60
   3   5  -1   39.80    5.40
  -3  -5   1   39.90    6.10
   4   5  -1   99.79   10.90
   4   5  -1  118.69    9.00
  -4  -5   1  121.19    7.50
  -4  -5   1  102.39    9.90
  -4  -5   1  115.79    8.30
   5   5  -1   12.40    4.80
   5   5  -1   13.60    2.90
   5   5  -1   13.90    4.00
  -5  -5   1   16.20    3.60
  -5  -5   1   10.30    4.30
  -5  -5   1   13.80    2.90
   6   5  -1  241.58   15.60
   6   5  -1  236.48   17.40
   6   5  -1  257.57   14.50
  -6  -5   1  272.67   15.50
  -6  -5   1  258.67   14.40
   7   5  -1  390.76   22.00
   7   5  -1  400.66   23.30
   7   5  -1  434.26   25.00
  -7  -5   1  398.66   22.90
  -7  -5   1  412.86   22.00
   8   5  -1    7.60    4.00
   8   5  -1    6.00    2.60
   8   5  -1    7.30    4.70
  -8  -5   1    3.20    2.40
  -8  -5   1    9.90    3.50
   9   5  -1  121.19    9.00
   9   5  -1  124.99   11.00
   9   5  -1  136.69   12.80
  -9  -5   1  120.59   10.00
  -9  -5   1  133.59    9.20
  10   5  -1   15.10    6.00
  10   5  -1   26.80    5.90
  10   5  -1   28.00    4.40
 -10  -5   1   22.90    5.20
 -10  -5   1   26.50    4.30
  11   5  -1   37.30    5.30
  11   5  -1   53.69    7.90
  11   5  -1   52.19    8.00
 -11  -5   1   57.79    7.60
 -11  -5   1   40.70    5.60
  12   5  -1  162.18   13.70
  12   5  -1  148.29   14.30
  12   5  -1  145.79   11.90
 -12  -5   1  140.09   12.60
 -12  -5   1  179.08   11.70
  13   5  -1   39.20    7.90
  13   5  -1   38.60    7.10
  13   5  -1   29.40    5.30
 -13  -5   1   32.40    5.20
  14   5  -1   44.70    8.10
  14   5  -1   19.00    5.80
 -14  -5   1   16.30    4.50
  15   5  -1   36.40    7.60
 -15  -5   1   27.20    5.70
  16   5  -1   24.30    7.10
 -16  -5   1   27.20    5.60
 -15   6  -1    7.10    3.50
 -15   6  -1    0.50    4.00
  15  -6   1   11.00    6.50
 -14   6  -1   27.70    5.50
 -14   6  -1   23.00    4.40
  14  -6   1   42.50    8.30
 -13   6  -1  351.06   21.30
 -13   6  -1  383.76   20.60
  13  -6   1  343.87   23.60
 -12   6  -1   53.99    5.80
 -12   6  -1   62.29    7.10
  12  -6   1   76.49    9.70
 -11   6  -1    0.60    4.40
 -11   6  -1    5.60    3.00
 -11   6  -1    0.90    2.50
  11  -6   1    5.20    5.10
 -10   6  -1  160.28    9.60
 -10   6  -1  141.19   14.00
 -10   6  -1  155.18   10.20
  10  -6   1  140.99   12.40
  -9   6  -1   46.30    7.40
  -9   6  -1   45.80    4.90
  -9   6  -1   41.40    4.10
   9  -6   1   39.60    6.40
  -8   6  -1    8.80    2.20
  -8   6  -1   11.00    4.20
  -8   6  -1   12.30    2.80
  -8   6  -1    8.50    4.40
   8  -6   1   12.60    4.30
  -7   6  -1  372.46   21.30
  -7   6  -1  389.36   20.20
  -7   6  -1  368.76   22.60
  -7   6  -1  359.46   22.30
  -7   6  -1  381.16   20.10
   7  -6   1  408.06   21.30
   7  -6   1  383.36   21.80
  -6   6  -1   43.20    5.30
  -6   6  -1   29.10    5.20
  -6   6  -1   46.70    6.50
  -6   6  -1   35.80    3.30
  -6   6  -1   37.10    3.50
  -6   6  -1   43.80    5.70
   6  -6   1   46.90    5.30
   6  -6   1   38.90    5.10
  -5   6  -1  174.18   12.50
  -5   6  -1  173.28   13.00
  -5   6  -1  188.08   12.70
  -5   6  -1  198.68   10.20
  -5   6  -1  178.18   12.50
  -5   6  -1  193.68   10.10
   5  -6   1  199.88   11.90
   5  -6   1  173.28   12.70
   5  -6   1  198.88   12.90
  -4   6  -1  191.58   12.30
  -4   6  -1  186.88   12.70
  -4   6  -1  192.98   10.00
  -4   6  -1  184.18   13.50
  -4   6  -1  184.78   10.20
   4  -6   1  207.88   11.70
   4  -6   1  188.28   12.50
   4  -6   1  183.18   13.00
   4  -6   1  179.88   12.50
  -3   6  -1   88.09    7.90
  -3   6  -1   94.69    5.80
  -3   6  -1   89.39    7.60
  -3   6  -1   70.59    5.30
  -3   6  -1  101.29    9.40
  -3   6  -1   88.79    7.40
   3  -6   1   79.39    7.90
   3  -6   1   84.29    8.20
   3  -6   1   79.99    8.10
   3  -6   1   86.49    6.50
  -2   6  -1  173.98   10.20
  -2   6  -1  184.68   13.80
  -2   6  -1  210.08   12.10
  -2   6  -1  173.68   12.10
  -2   6  -1  178.78   11.30
  -2   6  -1  185.58    9.70
   2  -6   1  188.28   12.10
   2  -6   1  180.08   12.30
   2  -6   1  185.68   13.80
  -1   6  -1    4.70    2.20
  -1   6  -1    2.20    2.40
  -1   6  -1    8.90    1.60
  -1   6  -1    7.00    3.20
   1  -6   1    6.60    3.40
   1  -6   1    4.40    3.60
   1  -6   1    6.80    4.20
   0   6  -1   20.10    3.90
   0   6  -1   20.60    2.50
   0   6  -1   22.90    3.30
   0   6  -1   17.90    5.10
   0  -6   1   25.10    5.10
   0  -6   1   25.90    4.60
   0  -6   1   11.00    4.20
   0  -6   1   24.90    2.30
   0  -6   1   26.10    2.30
   1   6  -1    9.80    4.90
   1   6  -1    5.70    2.80
   1   6  -1    8.70    2.10
  -1  -6   1    3.60    2.00
  -1  -6   1    1.60    4.10
  -1  -6   1    1.10    3.50
  -1  -6   1    9.00    1.80
   2   6  -1  187.58   10.40
   2   6  -1  183.98   14.40
   2   6  -1  175.48   11.50
  -2  -6   1  180.88   13.60
  -2  -6   1  187.78   12.20
  -2  -6   1  183.68   10.80
  -2  -6   1  182.78   10.30
   3   6  -1   80.99    7.60
   3   6  -1   88.39    6.20
   3   6  -1   84.29   10.00
  -3  -6   1   85.89    9.50
  -3  -6   1   89.29    6.90
  -3  -6   1   90.79    6.20
   4   6  -1  174.88   12.30
   4   6  -1  177.88   14.90
   4   6  -1  205.48   11.20
  -4  -6   1  200.98   13.90
  -4  -6   1  206.58   12.10
  -4  -6   1  186.88   11.10
   5   6  -1  203.68   12.70
   5   6  -1  182.98   11.40
   5   6  -1  184.18   15.00
  -5  -6   1  191.48   11.20
  -5  -6   1  204.58   13.90
  -5  -6   1  178.38   11.90
   6   6  -1   44.60    4.60
   6   6  -1   41.40    5.80
   6   6  -1   33.00    6.50
  -6  -6   1   40.90    4.40
  -6  -6   1   49.80    6.60
   7   6  -1  420.46   21.80
   7   6  -1  380.46   23.10
   7   6  -1  400.76   25.10
  -7  -6   1  387.06   22.60
  -7  -6   1  391.86   21.60
   8   6  -1   15.30    5.80
   8   6  -1   13.00    3.20
   8   6  -1   13.90    4.90
  -8  -6   1    8.80    4.00
  -8  -6   1   12.00    3.50
   9   6  -1   41.60    6.90
   9   6  -1   36.20    4.80
   9   6  -1   42.30    7.90
  -9  -6   1   36.40    5.10
  -9  -6   1   28.20    5.50
  10   6  -1  138.39   12.40
  10   6  -1  131.89   10.10
  10   6  -1  139.79   14.60
 -10  -6   1  152.38   10.40
 -10  -6   1  152.58   11.80
  11   6  -1   -0.20    3.30
  11   6  -1    2.10    5.40
  11   6  -1   -3.10    4.60
 -11  -6   1    1.60    3.30
 -11  -6   1   -5.40    4.70
  12   6  -1   68.39    9.40
  12   6  -1   52.39    6.60
  12   6  -1   72.99    9.80
 -12  -6   1   55.49    6.70
 -12  -6   1   44.50    7.70
  13   6  -1  353.26   24.10
  13   6  -1  338.07   23.40
 -13  -6   1  365.46   21.30
  14   6  -1   27.30    7.60
  14   6  -1   33.50    7.70
 -14  -6   1   23.70    5.30
  15   6  -1    4.40    5.70
  15   6  -1    4.80    6.60
 -15  -6   1   14.10    5.00
 -15   7  -1    8.20    3.50
 -15   7  -1    5.10    4.30
  15  -7   1   11.00    6.60
 -14   7  -1   -3.80    3.10
 -14   7  -1    0.00    2.80
  14  -7   1    5.20    5.70
 -13   7  -1   13.60    4.20
 -13   7  -1   15.30    3.70
  13  -7   1    8.80    6.00
 -12   7  -1   62.69    5.90
 -12   7  -1   53.79    6.50
  12  -7   1   66.99    9.00
 -11   7  -1    6.80    4.80
 -11   7  -1    6.10    2.70
  11  -7   1    6.00    5.30
 -10   7  -1    3.00    2.80
 -10   7  -1    1.30    4.30
 -10   7  -1    3.10    2.40
  10  -7   1    0.10    5.10
  -9   7  -1  119.69    8.30
  -9   7  -1  123.69   11.40
  -9   7  -1  126.39    7.90
  -8   7  -1    1.90    3.80
  -8   7  -1   -1.90    3.60
  -8   7  -1    7.30    2.40
  -8   7  -1    3.30    2.30
   8  -7   1    4.40    3.80
  -7   7  -1   15.30    4.60
  -7   7  -1   11.50    2.20
  -7   7  -1   12.40    2.40
  -7   7  -1   10.00    4.30
  -7   7  -1   18.20    4.90
   7  -7   1    5.10    3.60
   7  -7   1   12.00    4.10
  -6   7  -1  733.13   40.40
  -6   7  -1  743.13   40.40
  -6   7  -1  794.12   41.00
  -6   7  -1  781.82   38.00
  -6   7  -1  744.53   38.00
  -6   7  -1  732.13   40.70
   6  -7   1  766.82   40.20
   6  -7   1  752.72   39.70
  -5   7  -1  243.38   12.40
  -5   7  -1  218.48   15.10
  -5   7  -1  254.57   15.20
  -5   7  -1  218.18   15.10
  -5   7  -1  243.88   12.60
   5  -7   1  233.58   15.30
   5  -7   1  232.48   15.40
   5  -7   1  230.88   14.00
   5  -7   1  246.48   15.60
  -4   7  -1  280.67   17.70
  -4   7  -1  301.47   18.00
  -4   7  -1  289.27   15.50
  -4   7  -1  308.47   15.20
  -4   7  -1  294.87   19.00
  -4   7  -1  274.37   17.30
   4  -7   1  301.47   18.50
   4  -7   1  300.77   18.00
   4  -7   1  273.37   17.80
   4  -7   1  332.57   16.90
  -3   7  -1  122.19   10.90
  -3   7  -1  106.29    6.80
  -3   7  -1  109.39    9.30
  -3   7  -1  122.89    9.00
  -3   7  -1  112.59    8.70
  -3   7  -1  118.89    6.40
   3  -7   1  113.39    9.40
   3  -7   1  115.59    9.50
   3  -7   1  116.69   10.40
  -2   7  -1    5.50    2.90
  -2   7  -1   10.90    4.20
  -2   7  -1    6.60    2.20
  -2   7  -1    5.40    3.40
  -2   7  -1    1.00    4.50
  -2   7  -1    9.10    1.60
   2  -7   1    4.70    3.20
   2  -7   1    7.20    4.20
   2  -7   1    9.80    4.00
  -1   7  -1  480.35   26.60
  -1   7  -1  479.25   25.20
  -1   7  -1  495.65   25.90
  -1   7  -1  467.75   28.40
  -1   7  -1  484.05   24.60
   1  -7   1  517.75   27.10
   1  -7   1  482.85   28.20
   1  -7   1  475.85   26.80
   0   7  -1   11.10    4.60
   0   7  -1    3.60    2.50
   0   7  -1    5.50    1.90
   0   7  -1    7.50    3.60
   0  -7   1    4.80    1.40
   0  -7   1    5.50    1.20
   0  -7   1    6.00    3.50
   0  -7   1    1.50    3.90
   0  -7   1    4.80    3.80
   1   7  -1  470.85   25.30
   1   7  -1  493.15   24.60
   1   7  -1  483.15   28.30
  -1  -7   1  482.45   26.40
  -1  -7   1  472.15   24.10
  -1  -7   1  470.05   27.70
  -1  -7   1  468.35   24.50
  -1  -7   1  473.05   26.40
   2   7  -1    5.90    2.20
   2   7  -1    8.10    4.90
   2   7  -1   11.10    3.40
  -2  -7   1    6.80    2.00
  -2  -7   1    7.10    3.70
  -2  -7   1    4.60    3.70
  -2  -7   1    7.50    2.50
   3   7  -1  115.49    7.40
   3   7  -1  102.89    8.60
   3   7  -1  126.09   12.10
  -3  -7   1  107.19    9.50
  -3  -7   1  112.59   10.40
  -3  -7   1  117.39    9.30
  -3  -7   1  113.59    7.90
   4   7  -1  281.27   15.70
   4   7  -1  275.67   17.00
   4   7  -1  303.57   19.90
  -4  -7   1  285.37   18.40
  -4  -7   1  285.47   15.70
  -4  -7   1  286.77   16.40
   5   7  -1  239.18   18.10
   5   7  -1  243.58   14.10
   5   7  -1  247.58   15.30
  -5  -7   1  251.97   14.60
  -5  -7   1  229.38   13.70
   6   7  -1  757.82   41.90
   6   7  -1  741.63   39.70
   6   7  -1  702.43   38.20
  -6  -7   1  745.83   38.10
  -6  -7   1  741.33   39.00
   7   7  -1    1.70    3.70
   7   7  -1   10.70    3.00
   7   7  -1    3.90    4.80
  -7  -7   1   13.10    3.20
  -7  -7   1    7.00    3.70
   8   7  -1    5.20    5.40
   8   7  -1    3.20    2.80
   8   7  -1   -4.40    3.90
  -8  -7   1   -0.10    2.80
  -8  -7   1    1.80    3.60
   9   7  -1  140.49   14.50
   9   7  -1  128.99    9.40
   9   7  -1  109.89   11.40
  -9  -7   1  121.69    9.40
  -9  -7   1  121.19   10.50
  10   7  -1    3.90    3.00
  10   7  -1   -4.40    3.90
  10   7  -1   -0.60    5.60
 -10  -7   1    3.00    3.40
 -10  -7   1    7.70    4.30
  11   7  -1   -0.20    4.90
  11   7  -1    5.80    3.60
  11   7  -1    6.10    6.20
 -11  -7   1    5.00    3.70
 -11  -7   1    5.00    4.40
  12   7  -1   69.29    9.70
  12   7  -1   69.79   10.20
  12   7  -1   52.09    6.70
 -12  -7   1   76.69    9.90
 -12  -7   1   56.79    6.90
  13   7  -1    8.10    5.80
  13   7  -1    6.90    6.00
 -13  -7   1   12.20    4.40
  14   7  -1   -3.60    5.20
  14   7  -1   -7.20    4.90
 -14  -7   1   -1.10    3.40
  15   7  -1    7.60    5.90
  15   7  -1    9.40    6.40
 -15  -7   1   13.70    4.90
 -14   8  -1   53.59    6.10
 -14   8  -1   50.09    6.60
  14  -8   1   51.79    8.90
 -13   8  -1  188.18   12.20
 -13   8  -1  191.38   12.90
  13  -8   1  201.18   15.70
 -12   8  -1    7.40    2.90
  12  -8   1    5.80    5.20
  11  -8   1   12.00    5.30
 -10   8  -1    1.80    4.60
 -10   8  -1    4.30    2.40
 -10   8  -1   -1.10    2.30
  10  -8   1    4.90    4.60
  -9   8  -1   41.60    7.90
  -9   8  -1   50.49    4.50
  -9   8  -1   55.79    5.10
   9  -8   1   59.79    8.70
  -8   8  -1    0.10    2.00
  -8   8  -1    1.10    2.70
  -8   8  -1    3.60    3.80
  -8   8  -1    3.00    6.40
  -7   8  -1   27.10    3.00
  -7   8  -1   25.00    5.80
  -7   8  -1   20.90    5.20
  -7   8  -1   21.90    3.10
  -7   8  -1   33.60    6.30
   7  -8   1   35.90    5.40
  -6   8  -1  153.38    9.20
  -6   8  -1  172.18   13.20
  -6   8  -1  173.08   12.60
  -6   8  -1  168.18    9.10
  -6   8  -1  155.18   12.40
  -6   8  -1  163.88   12.40
   6  -8   1  148.39   12.30
   6  -8   1  166.38   12.30
   6  -8   1  171.88   11.10
  -5   8  -1  234.88   12.50
  -5   8  -1  242.68   16.80
  -5   8  -1  242.18   15.70
  -5   8  -1  216.88   15.50
  -5   8  -1  231.28   15.30
  -5   8  -1  239.38   12.80
   5  -8   1  251.77   14.30
   5  -8   1  237.78   15.90
   5  -8   1  239.68   15.80
   5  -8   1  241.78   18.00
  -4   8  -1  126.39    8.00
  -4   8  -1  146.99   12.80
  -4   8  -1  128.69   11.80
  -4   8  -1  130.99   10.20
  -4   8  -1  146.09    7.60
  -4   8  -1  148.29   10.60
   4  -8   1  148.39   11.00
   4  -8   1  138.79   10.80
   4  -8   1  135.09   11.20
  -3   8  -1  476.25   27.70
  -3   8  -1  506.85   27.90
  -3   8  -1  549.05   29.60
  -3   8  -1  494.05   25.50
  -3   8  -1  519.45   25.10
  -3   8  -1  458.15   27.00
   3  -8   1  498.35   28.60
   3  -8   1  461.35   27.80
   3  -8   1  513.05   28.00
  -2   8  -1   20.60    6.00
  -2   8  -1   20.10    4.30
  -2   8  -1   32.60    4.60
  -2   8  -1   30.90    2.60
  -2   8  -1   27.80    3.30
   2  -8   1   17.20    5.20
   2  -8   1   33.30    5.40
   2  -8   1   16.60    4.00
  -1   8  -1   60.79    4.10
  -1   8  -1   53.39    5.40
  -1   8  -1   54.89    6.70
  -1   8  -1   51.19    4.80
   1  -8   1   39.80    6.60
   1  -8   1   49.20    6.60
   1  -8   1   38.40    6.20
   0   8  -1   -0.50    4.10
   0   8  -1    2.90    2.50
   0   8  -1    2.10    1.70
   0   8  -1    6.10    3.10
   0  -8   1    1.20    2.80
   0  -8   1    0.00    3.40
   0  -8   1    8.10    3.90
   1   8  -1   50.19    8.10
   1   8  -1   47.80    4.20
   1   8  -1   52.69    5.30
  -1  -8   1   44.90    4.00
  -1  -8   1   45.90    6.30
  -1  -8   1   44.00    3.50
  -1  -8   1   45.50    7.00
  -1  -8   1   44.30    6.10
   2   8  -1   19.60    6.00
   2   8  -1   33.40    3.50
   2   8  -1   22.40    4.10
  -2  -8   1   29.40    5.00
  -2  -8   1   27.30    3.00
  -2  -8   1   21.70    6.30
  -2  -8   1   22.90    3.30
   3   8  -1  482.15   25.30
   3   8  -1  468.75   29.60
   3   8  -1  461.85   26.50
  -3  -8   1  496.05   28.60
  -3  -8   1  497.45   27.20
  -3  -8   1  496.35   25.10
  -3  -8   1  475.15   25.60
   4   8  -1  139.69   13.90
   4   8  -1  147.89   10.70
   4   8  -1  154.08   11.30
  -4  -8   1  135.49   12.20
  -4  -8   1  147.29    9.00
  -4  -8   1  139.29    9.60
   5   8  -1  229.48   15.00
   5   8  -1  236.58   18.20
  -5  -8   1  229.68   13.40
   6   8  -1  165.58   12.20
   6   8  -1  164.38   15.40
   6   8  -1  164.18   10.70
  -6  -8   1  164.78   11.40
  -6  -8   1  158.28   10.40
   7   8  -1   28.00    5.80
   7   8  -1   33.70    4.60
   7   8  -1   28.60    7.70
  -7  -8   1   32.20    5.30
  -7  -8   1   24.20    4.20
   8   8  -1    0.60    5.50
   8   8  -1   -7.00    3.80
   8   8  -1   -4.90    2.60
  -8  -8   1   -1.80    3.00
  -8  -8   1   -6.20    3.40
   9   8  -1   43.60    5.70
   9   8  -1   43.50    7.50
   9   8  -1   56.59    9.20
  -9  -8   1   44.50    5.70
  -9  -8   1   52.19    7.20
  10   8  -1    5.50    3.40
  10   8  -1    0.20    4.80
  10   8  -1   -2.60    5.50
 -10  -8   1    3.80    3.30
  11   8  -1    5.30    5.20
  11   8  -1   15.20    7.30
  11   8  -1    8.20    3.80
 -11  -8   1    7.20    3.80
 -11  -8   1    5.60    4.70
  12   8  -1   10.00    5.90
  12   8  -1    6.60    6.60
 -12  -8   1    9.00    4.00
  13   8  -1  157.88   17.40
  13   8  -1  194.48   16.20
 -13  -8   1  187.78   13.40
  14   8  -1   55.59    9.30
 -14  -8   1   51.39    7.90
 -14   9  -1   -3.70    2.70
 -14   9  -1    0.00    3.40
  14  -9   1   -6.00    4.60
 -13   9  -1   50.19    5.90
 -13   9  -1   45.10    5.20
  13  -9   1   46.10    8.00
 -12   9  -1   -4.00    2.70
 -12   9  -1   -1.40    2.50
  12  -9   1   -3.30    4.40
 -11   9  -1   11.90    3.30
 -11   9  -1   16.30    3.90
  11  -9   1   12.50    5.20
 -10   9  -1  130.49    9.00
 -10   9  -1  138.99    8.80
  10  -9   1  147.39   11.90
  -9   9  -1   -1.40    2.00
  -9   9  -1   -0.50    4.00
  -9   9  -1   -5.90    4.00
  -9   9  -1   -0.20    2.00
   9  -9   1    2.30    3.90
  -8   9  -1   15.10    5.70
  -8   9  -1   17.10    5.90
  -8   9  -1   23.50    3.10
  -8   9  -1   26.30    3.20
  -8   9  -1   18.10    5.60
  -7   9  -1    4.90    4.00
  -7   9  -1   -1.70    4.20
  -7   9  -1    2.30    1.80
   7  -9   1    5.20    3.40
  -6   9  -1  492.35   24.40
  -6   9  -1  467.25   27.40
  -6   9  -1  482.65   24.20
  -6   9  -1  465.35   28.50
  -6   9  -1  466.35   27.80
   6  -9   1  454.95   27.80
   6  -9   1  451.35   25.90
   6  -9   1  486.55   27.50
   6  -9   1  472.75   27.90
  -5   9  -1    8.40    1.80
  -5   9  -1    8.40    4.00
  -5   9  -1   11.20    5.00
  -5   9  -1   10.70    2.40
  -5   9  -1    9.50    4.40
  -5   9  -1    5.80    4.00
   5  -9   1    6.90    4.30
   5  -9   1    4.70    3.80
   5  -9   1    6.40    4.10
  -4   9  -1   25.40    2.50
  -4   9  -1   31.20    5.30
  -4   9  -1   22.30    4.80
  -4   9  -1   21.10    2.90
  -4   9  -1   21.90    6.00
  -4   9  -1   29.60    4.90
   4  -9   1   26.30    5.60
   4  -9   1   17.00    4.80
   4  -9   1   35.40    6.20
  -3   9  -1   15.00    4.70
  -3   9  -1    8.70    5.00
  -3   9  -1   11.50    1.80
  -3   9  -1   12.10    2.50
  -3   9  -1   13.40    4.40
  -3   9  -1    9.30    3.50
   3  -9   1    9.70    5.00
   3  -9   1    5.00    3.40
  -2   9  -1   -0.20    2.70
  -2   9  -1    2.20    1.50
  -2   9  -1    1.00    2.20
  -2   9  -1   -0.60    3.00
  -2   9  -1    5.00    5.50
   2  -9   1    1.40    3.20
   2  -9   1    2.30    3.80
   2  -9   1    0.40    3.50
  -1   9  -1  178.38   10.00
  -1   9  -1  181.88   10.90
  -1   9  -1  175.08   13.40
  -1   9  -1  202.68   11.80
  -1   9  -1  152.48   15.10
   1  -9   1  160.08   13.70
   1  -9   1  182.08   12.90
   1  -9   1  182.18   13.00
   0   9  -1    3.80    2.00
   0   9  -1    0.70    2.60
   0   9  -1    1.80    2.50
   0   9  -1    5.10    4.50
   0  -9   1    1.20    3.10
   0  -9   1    1.50    3.80
   0  -9   1    5.30    4.00
   1   9  -1  193.08   15.40
   1   9  -1  186.78   11.30
   1   9  -1  174.68   10.00
  -1  -9   1  159.68    9.40
  -1  -9   1  157.08   13.70
  -1  -9   1  167.98   12.70
  -1  -9   1  178.18    9.20
  -1  -9   1  158.78   12.60
   2   9  -1    1.90    4.50
   2   9  -1    1.50    2.00
   2   9  -1   -3.50    2.70
  -2  -9   1    1.10    1.90
  -2  -9   1   -4.30    3.60
  -2  -9   1    1.70    3.60
  -2  -9   1    0.60    1.60
   3   9  -1    6.50    3.40
   3   9  -1   -2.60    4.80
   3   9  -1    6.40    2.40
  -3  -9   1    8.50    2.30
  -3  -9   1    9.20    4.20
  -3  -9   1    4.70    4.80
  -3  -9   1    4.00    2.40
   4   9  -1   23.30    4.80
   4   9  -1   24.00    3.70
   4   9  -1   15.80    6.20
  -4  -9   1   15.90    5.90
  -4  -9   1   28.20    4.00
  -4  -9   1   32.50    7.90
  -4  -9   1   25.90    3.40
   5   9  -1   21.80    6.70
   5   9  -1   14.80    4.60
  -5  -9   1   12.50    3.50
  -5  -9   1   10.70    2.90
   6   9  -1  453.25   30.00
   6   9  -1  467.95   26.80
   6   9  -1  436.96   25.10
  -6  -9   1  453.45   25.60
  -6  -9   1  483.15   24.80
   7   9  -1   -5.40    6.40
   7   9  -1   -1.40    4.20
   7   9  -1   -2.80    2.90
  -7  -9   1   -0.80    3.40
  -7  -9   1   -1.40    2.90
   8   9  -1   14.30    6.90
   8   9  -1   19.90    4.30
   8   9  -1   21.90    6.10
  -8  -9   1   11.50    4.30
  -8  -9   1   29.80    4.70
   9   9  -1   -1.80    4.40
   9   9  -1    3.20    6.70
   9   9  -1    3.20    3.20
  -9  -9   1   -2.60    3.30
  10   9  -1  130.49   14.90
  10   9  -1  130.39   10.30
  10   9  -1  121.89   12.70
 -10  -9   1  123.19   11.30
 -10  -9   1  143.39   10.40
  11   9  -1   10.80    5.90
  11   9  -1   24.00    8.90
 -11  -9   1   23.90    6.00
 -11  -9   1   14.90    4.40
  12   9  -1    3.70    6.50
  12   9  -1    6.70    5.60
 -12  -9   1    1.00    3.80
  13   9  -1   38.30    9.60
  13   9  -1   39.40    8.50
 -13  -9   1   51.49    7.10
  14   9  -1   -0.80    5.40
  14   9  -1   -5.10    6.30
 -14  -9   1   -1.10    3.60
 -13  10  -1   87.19    8.10
 -13  10  -1  103.79    7.90
  13 -10   1   99.09   10.90
 -12  10  -1   -4.70    2.60
 -12  10  -1   -2.00    2.50
  12 -10   1   -3.80    4.40
 -11  10  -1    8.80    2.90
 -11  10  -1    5.00    2.90
  11 -10   1   12.90    5.40
 -10  10  -1    6.30    2.40
 -10  10  -1   -2.90    2.20
  10 -10   1   -0.20    3.90
  -9  10  -1  131.39    8.10
  -9  10  -1  125.29    8.20
  -9  10  -1  115.19   12.60
   9 -10   1  130.79   10.70
  -8  10  -1    2.40    2.00
  -8  10  -1   -2.50    4.60
  -8  10  -1    6.40    4.20
  -8  10  -1    1.10    2.10
  -8  10  -1    5.00    5.00
   8 -10   1    4.40    3.80
  -7  10  -1    4.20    1.90
  -7  10  -1    2.10    3.90
  -7  10  -1    5.20    4.90
  -7  10  -1    5.10    5.20
  -7  10  -1    6.00    2.20
   7 -10   1   -1.30    4.10
   7 -10   1   -0.40    3.30
  -6  10  -1   58.89    5.40
  -6  10  -1   47.30    7.50
  -6  10  -1   55.09    4.20
  -6  10  -1   44.80    8.10
   6 -10   1   40.90    7.10
   6 -10   1   67.09    9.00
  -5  10  -1   49.10    3.90
  -5  10  -1   51.89    8.50
  -5  10  -1   53.79    7.00
  -5  10  -1   48.70    4.50
  -5  10  -1   52.69    7.30
   5 -10   1   45.40    7.20
   5 -10   1   56.99    7.80
   5 -10   1   36.90    7.00
  -4  10  -1  147.29   14.70
  -4  10  -1  127.39    8.70
  -4  10  -1  142.39    7.90
  -4  10  -1  126.89   11.80
   4 -10   1  145.19   11.90
   4 -10   1  146.19   12.60
   4 -10   1  143.19   12.30
  -3  10  -1  153.68   12.70
  -3  10  -1  159.98    8.80
  -3  10  -1  157.58   14.90
   3 -10   1  146.29   13.50
   3 -10   1  144.99   12.50
   3 -10   1  165.78   12.90
  -2  10  -1    7.10    3.90
  -2  10  -1   14.10    4.70
  -2  10  -1   11.70    2.20
  -2  10  -1   13.20    3.50
   2 -10   1    9.10    4.10
   2 -10   1    7.10    4.40
   2 -10   1   13.30    5.60
  -1  10  -1   -3.80    5.10
  -1  10  -1   -0.80    1.80
  -1  10  -1   -2.70    2.80
  -1  10  -1    2.80    2.60
   1 -10   1    2.50    4.30
   1 -10   1    3.60    4.70
   1 -10   1    0.40    3.50
   0  10  -1    9.70    3.20
   0  10  -1    2.90    2.60
   0  10  -1   18.70    6.50
   0  10  -1    6.70    2.20
   0 -10   1    4.90    4.20
   0 -10   1    4.80    3.70
   0 -10   1    9.40    4.60
   1  10  -1    0.00    4.90
   1  10  -1    0.50    2.10
   1  10  -1   -4.90    2.80
  -1 -10   1    1.40    3.20
  -1 -10   1    1.50    1.20
  -1 -10   1    2.70    1.40
  -1 -10   1    1.10    4.00
  -1 -10   1    0.20    4.50
   2  10  -1    5.50    5.20
   2  10  -1   11.60    2.90
   2  10  -1    9.90    4.00
  -2 -10   1    7.60    5.40
  -2 -10   1   18.60    5.50
  -2 -10   1   12.10    4.80
  -2 -10   1   10.90    2.20
  -2 -10   1    7.40    2.30
   3  10  -1  154.18   11.70
   3  10  -1  132.99   15.50
   3  10  -1  162.98   10.10
  -3 -10   1  158.68   10.00
  -3 -10   1  157.28    9.50
  -3 -10   1  169.68   12.90
  -3 -10   1  174.48   14.50
   4  10  -1  134.29   11.10
   4  10  -1  138.79   15.40
   4  10  -1  138.79    9.30
  -4 -10   1  144.59    9.70
  -4 -10   1  134.89   12.00
  -4 -10   1  146.79    9.00
   5  10  -1   35.10    6.50
   5  10  -1   47.10    9.00
  -5 -10   1   42.10    4.80
  -5 -10   1   50.19    5.80
  -5 -10   1   51.19    8.00
   6  10  -1   54.29    6.00
   6  10  -1   45.20    9.00
   6  10  -1   60.49    7.70
  -6 -10   1   44.80    5.20
  -6 -10   1   44.80    6.00
   7  10  -1    3.50    3.50
   7  10  -1    0.50    6.40
   7  10  -1    0.80    4.80
  -7 -10   1    2.50    3.70
  -7 -10   1   -1.00    3.00
   8  10  -1    3.20    4.50
  -8 -10   1   -4.70    2.80
  -8 -10   1    0.90    3.60
   9  10  -1  127.89   10.00
   9  10  -1  135.59   15.60
   9  10  -1  121.69   12.60
  -9 -10   1  122.69    9.80
  10  10  -1   -0.20    4.80
  10  10  -1    0.90    7.40
 -10 -10   1    0.20    4.20
 -10 -10   1    0.20    3.40
  11  10  -1    7.90    6.50
  11  10  -1   -1.70    7.30
 -11 -10   1    7.20    4.30
  12  10  -1   -7.50    6.70
  12  10  -1   -6.50    4.90
 -12 -10   1    0.40    3.90
  13  10  -1   83.39   13.30
  13  10  -1   88.69   11.60
 -13 -10   1   76.39    8.40
 -12  11  -1   33.90    4.50
 -12  11  -1   33.50    4.80
  12 -11   1   42.00    7.30
 -11  11  -1   20.70    3.40
 -11  11  -1   20.50    3.90
  11 -11   1   12.80    5.20
 -10  11  -1   51.19    8.00
 -10  11  -1   51.69    4.90
 -10  11  -1   59.39    5.30
  10 -11   1   55.29    7.60
  -9  11  -1    6.70    2.20
  -9  11  -1   -5.80    5.20
  -9  11  -1    2.50    2.30
   9 -11   1    3.00    3.60
  -8  11  -1   91.39    6.40
  -8  11  -1   89.69    6.50
  -8  11  -1  101.99   11.00
   8 -11   1  103.09    9.20
  -7  11  -1    2.10    2.90
  -7  11  -1    5.60    2.00
  -7  11  -1   -1.10    3.60
  -7  11  -1    9.30    5.40
   7 -11   1    2.10    5.00
  -6  11  -1  278.07   20.20
  -6  11  -1  246.38   13.50
  -6  11  -1  222.18   17.50
  -6  11  -1  255.37   14.00
  -6  11  -1  259.97   17.70
   6 -11   1  274.77   18.60
   6 -11   1  224.98   17.80
  -5  11  -1   -0.40    2.30
  -5  11  -1    2.10    1.80
  -5  11  -1   -1.30    5.50
  -5  11  -1    0.30    4.00
  -5  11  -1   -2.60    3.90
   5 -11   1   -4.60    4.20
   5 -11   1    0.10    5.00
  -4  11  -1    4.30    2.80
  -4  11  -1    1.20    1.70
  -4  11  -1   -1.90    3.80
  -4  11  -1    4.20    5.70
   4 -11   1    0.80    4.30
   4 -11   1    3.90    4.80
  -3  11  -1   37.60    4.70
  -3  11  -1   42.40    6.20
  -3  11  -1   35.70    3.60
  -3  11  -1   37.20    8.10
   3 -11   1   35.60    7.50
   3 -11   1   37.50    6.90
   3 -11   1   43.10    7.40
  -2  11  -1    6.10    3.90
  -2  11  -1    4.10    2.90
  -2  11  -1    7.80    6.50
  -2  11  -1    2.10    2.10
   2 -11   1    7.50    4.90
   2 -11   1   -0.10    3.70
   2 -11   1    4.60    4.70
  -1  11  -1    7.30    6.50
  -1  11  -1    4.10    2.30
  -1  11  -1    4.00    3.40
  -1  11  -1    0.80    2.90
   1 -11   1    1.30    4.60
   1 -11   1    0.00    3.90
   1 -11   1    1.30    4.80
   0  11  -1   -4.30    5.10
   0  11  -1    2.80    2.30
   0  11  -1    6.10    3.20
   0  11  -1    0.40    3.30
   0 -11   1    0.70    4.70
   0 -11   1   -2.30    3.90
   0 -11   1    0.10    4.20
   1  11  -1    1.90    5.50
   1  11  -1    4.10    3.50
   1  11  -1    5.10    2.50
   1  11  -1    5.40    3.10
  -1 -11   1    2.70    3.90
  -1 -11   1    0.80    4.90
  -1 -11   1   10.40    4.90
   2  11  -1    6.10    2.60
  -2 -11   1   18.00    5.70
  -2 -11   1    7.90    5.60
   3  11  -1   52.29    6.50
   3  11  -1   38.60    8.70
   3  11  -1   30.80    4.30
  -3 -11   1   41.10    4.40
  -3 -11   1   28.90    6.40
  -3 -11   1   37.70    4.20
   4  11  -1   -1.70    6.20
   4  11  -1    5.90    2.90
   4  11  -1    1.00    3.70
  -4 -11   1    4.60    3.10
  -4 -11   1    6.60    5.00
  -4 -11   1    4.60    2.40
   5  11  -1    2.30   12.00
   5  11  -1   -2.50    3.90
  -5 -11   1    4.50    3.30
  -5 -11   1    5.30    2.60
  -5 -11   1   -0.90    4.80
   6  11  -1  256.37   15.60
   6  11  -1  250.27   21.70
   6  11  -1  261.97   19.30
  -6 -11   1  235.48   15.60
  -6 -11   1  250.77   14.90
  -6 -11   1  266.07   18.40
   7  11  -1   -9.00    4.20
   7  11  -1    2.10    6.50
  -7 -11   1    4.40    5.20
  -7 -11   1    0.20    3.10
  -7 -11   1    0.20    3.70
   8  11  -1   91.09   13.00
   8  11  -1   95.89   10.90
   8  11  -1   96.89    8.70
  -8 -11   1   87.49    9.20
  -8 -11   1   98.19    8.40
   9  11  -1    5.50    5.40
   9  11  -1    2.90    7.00
  -9 -11   1    2.20    3.50
  -9 -11   1    3.40    4.30
  10  11  -1   28.40    9.60
  10  11  -1   48.30    8.40
 -10 -11   1   50.79    6.30
 -10 -11   1   50.49    7.50
  11  11  -1   21.00    7.00
  11  11  -1   35.30    9.40
 -11 -11   1   26.60    5.60
  12  11  -1   22.40    8.90
  12  11  -1   43.80    8.70
 -12 -11   1   33.20    5.80
  13  11  -1   17.20    8.40
 -12  12  -1    0.20    2.50
 -12  12  -1   -2.60    2.50
  12 -12   1    4.50    4.20
 -11  12  -1  116.89    8.20
  11 -12   1  121.59   11.00
 -10  12  -1   -4.70    2.10
 -10  12  -1    2.80    2.30
 -10  12  -1  -12.30    5.10
  10 -12   1    2.30    4.00
  -9  12  -1   50.59    4.70
  -9  12  -1   53.99    8.80
  -9  12  -1   48.00    4.60
  -8  12  -1   45.10    4.30
  -8  12  -1   39.40    8.10
  -8  12  -1   40.00    4.00
  -7  12  -1  112.39    7.90
  -7  12  -1  143.99   14.80
  -7  12  -1  121.09    7.50
   7 -12   1  129.19   12.90
  -6  12  -1   22.40    3.40
  -6  12  -1   22.60    2.90
  -6  12  -1   25.80    7.70
   6 -12   1   23.40    5.90
   6 -12   1   14.30    6.30
  -5  12  -1   61.99    5.60
  -5  12  -1   59.79    9.10
  -5  12  -1   67.29    5.00
  -5  12  -1   71.89   10.70
   5 -12   1   60.39    9.20
   5 -12   1   61.89    9.50
  -4  12  -1   68.19    6.20
  -4  12  -1   64.69    5.20
  -4  12  -1   78.89   12.00
   4 -12   1   68.29    9.10
   4 -12   1   66.39    9.60
  -3  12  -1    1.30    2.90
  -3  12  -1    2.70    2.20
  -3  12  -1    5.70    6.90
   3 -12   1   -1.70    4.80
   3 -12   1   -0.60    4.90
  -2  12  -1   33.50    3.80
  -2  12  -1   35.80    4.90
  -2  12  -1   24.40    8.60
   2 -12   1   41.60    7.80
   2 -12   1   46.90    8.50
  -1  12  -1    1.10    3.00
  -1  12  -1    4.50    6.80
  -1  12  -1   -1.20    2.30
   1 -12   1    3.90    5.30
   1 -12   1   -2.10    4.30
   0  12  -1    0.70    6.20
   0  12  -1   -3.90    3.20
   0  12  -1    1.70    2.40
   0 -12   1    1.60    4.60
   0 -12   1    2.70    5.40
   1  12  -1   -2.00    3.50
   1  12  -1   -1.00    2.40
  -1 -12   1    7.10    5.40
  -1 -12   1   -4.30    3.80
  -2 -12   1   39.30    7.60
   3  12  -1    3.50    7.00
   3  12  -1    2.60    2.80
   3  12  -1    3.50    4.30
  -3 -12   1    8.00    5.80
  -3 -12   1    3.70    2.30
  -3 -12   1    6.70    5.60
  -3 -12   1   -1.20    2.00
   4  12  -1   71.19    6.60
   4  12  -1   65.79    8.50
   4  12  -1   56.99   11.20
  -4 -12   1   73.49    5.80
  -4 -12   1   70.79   10.00
  -4 -12   1   70.49    6.30
   5  12  -1   60.69   11.40
   5  12  -1   53.09    8.50
  -5 -12   1   62.29    5.90
  -5 -12   1   68.89    9.60
  -5 -12   1   67.09    6.70
   6  12  -1   17.90    5.80
   6  12  -1   20.90    5.80
   6  12  -1   18.10    9.10
  -6 -12   1   20.10    3.90
  -6 -12   1   19.30    4.40
  -6 -12   1   29.70    7.30
   7  12  -1  118.49    9.50
   7  12  -1  117.39   15.30
   7  12  -1   99.89   11.20
  -7 -12   1  108.99    9.50
  -7 -12   1  104.29    8.70
  -7 -12   1   96.59   11.60
   8  12  -1   33.90    7.30
   8  12  -1   40.60   10.50
  -8 -12   1   33.00    7.70
  -8 -12   1   48.50    6.80
   9  12  -1   37.70   10.80
   9  12  -1   43.80    8.40
  -9 -12   1   40.00    5.90
  -9 -12   1   47.80    7.10
  10  12  -1    0.70    5.00
  10  12  -1   -2.60    6.50
 -10 -12   1   -4.40    3.50
  11  12  -1   94.19   13.00
  11  12  -1   88.89   13.90
 -11 -12   1  105.89    9.60
  12  12  -1    5.60    8.30
  12  12  -1   -4.80    5.50
 -12 -12   1    6.10    4.40
 -11  13  -1    3.30    3.10
 -11  13  -1    2.30    2.60
 -10  13  -1   15.10    7.10
 -10  13  -1   22.20    3.40
 -10  13  -1   23.20    3.40
  -9  13  -1   49.40    4.90
  -9  13  -1   54.79    4.80
  -9  13  -1   56.89    9.80
  -8  13  -1   14.90    2.80
  -8  13  -1   22.80    3.30
  -8  13  -1   16.80    7.20
  -7  13  -1   11.60    2.70
  -7  13  -1   17.80    3.30
  -7  13  -1   15.00    6.70
   7 -13   1   11.40    6.70
   7 -13   1   18.10    6.30
  -6  13  -1  190.88   18.00
  -6  13  -1  164.48   10.40
  -6  13  -1  158.98    9.70
   6 -13   1  174.18   15.50
   6 -13   1  161.58   14.90
  -5  13  -1   55.09   11.20
  -5  13  -1   52.89    4.60
  -5  13  -1   49.60    5.20
   5 -13   1   47.80    9.10
   5 -13   1   40.60    8.90
  -4  13  -1   56.49    5.90
  -4  13  -1   53.29    4.90
   4 -13   1   54.99    9.00
   4 -13   1   55.99    9.20
  -3  13  -1    2.60    6.50
  -3  13  -1    4.00    2.40
  -3  13  -1   -3.90    2.90
   3 -13   1    1.60    5.40
   3 -13   1    9.80    6.00
  -2  13  -1    1.50    3.20
  -2  13  -1    1.00    2.40
  -2  13  -1    0.80    6.10
   2 -13   1    1.90    5.00
   2 -13   1    4.40    5.40
  -1  13  -1    7.70    3.80
  -1  13  -1    6.20    3.60
  -1  13  -1    6.80    7.00
   1 -13   1    8.10    6.20
   1 -13   1    2.80    4.20
   0  13  -1    4.80    4.20
   0  13  -1   14.10    8.30
   0  13  -1    1.30    2.70
   0 -13   1   -3.30    5.00
   0 -13   1   -2.80    5.00
   1  13  -1    2.30    2.70
   1  13  -1    2.80    4.00
   1  13  -1   -0.20    7.50
  -1 -13   1    5.50    5.00
  -1 -13   1    3.50    6.00
   2  13  -1   -5.20    7.00
   2  13  -1    2.70    4.20
   2  13  -1    1.30    2.80
  -2 -13   1    6.30    5.90
  -2 -13   1   -3.40    4.30
   3  13  -1   -9.70    6.80
   3  13  -1    6.60    3.20
   3  13  -1    1.60    4.50
  -3 -13   1    4.60    2.00
  -3 -13   1    7.30    6.00
  -3 -13   1    3.70    2.00
  -3 -13   1   -2.50    5.30
   4  13  -1   47.60   10.90
   4  13  -1   56.49    6.00
   4  13  -1   55.19    8.00
  -4 -13   1   45.30    8.50
  -4 -13   1   51.09    9.30
  -4 -13   1   48.50    5.20
  -4 -13   1   56.69    5.00
   5  13  -1   40.30    8.20
   5  13  -1   34.20    7.00
   5  13  -1   29.90   10.60
  -5 -13   1   49.60    4.90
  -5 -13   1   51.19    8.80
  -5 -13   1   48.10    5.40
   6  13  -1  187.18   20.70
   6  13  -1  165.68   14.20
   6  13  -1  168.38   12.30
  -6 -13   1  167.18   11.00
  -6 -13   1  180.68   15.60
  -6 -13   1  168.08   11.70
   7  13  -1   11.20    7.80
   7  13  -1    9.30    5.60
  -7 -13   1   15.80    7.00
  -7 -13   1   10.40    3.60
  -7 -13   1    8.00    4.20
   8  13  -1   16.00    8.40
   8  13  -1   23.20    6.90
  -8 -13   1   17.30    4.20
  -8 -13   1   14.30    7.10
   9  13  -1   54.49    9.10
   9  13  -1   45.30   11.40
  -9 -13   1   52.19    7.60
  -9 -13   1   53.69   10.00
  -9 -13   1   54.39    6.60
  10  13  -1   28.10    8.30
  10  13  -1   28.00    9.30
 -10 -13   1   26.90    8.20
 -10 -13   1   31.50    5.60
  11  13  -1   -4.90    5.10
  11  13  -1   -0.10    7.20
 -11 -13   1    8.50    4.60
  -9  14  -1   69.19    5.70
  -9  14  -1   68.89    5.90
  -8  14  -1    2.80    2.50
  -8  14  -1    1.90    2.30
  -8  14  -1    1.50    6.30
  -7  14  -1   53.09    9.30
  -7  14  -1   34.10    4.40
  -7  14  -1   38.50    4.00
   7 -14   1   50.79   10.20
   7 -14   1   31.70    8.40
  -6  14  -1    2.20    7.60
  -6  14  -1    6.90    2.60
  -6  14  -1    7.30    3.10
   6 -14   1   19.00    7.20
   6 -14   1   16.60    6.70
  -5  14  -1   27.60    3.80
  -5  14  -1   19.00    8.80
  -5  14  -1   32.00    4.50
   5 -14   1   25.90    6.70
   5 -14   1   17.40    7.00
  -4  14  -1   -1.10    2.30
  -4  14  -1    4.90    3.20
  -4  14  -1    6.40    7.70
   4 -14   1    0.10    5.90
   4 -14   1   -5.20    5.20
  -3  14  -1   57.89    5.20
  -3  14  -1   42.70    5.80
  -3  14  -1   49.70   10.80
   3 -14   1   49.60    8.80
   3 -14   1   37.00    7.40
  -2  14  -1   50.69   10.90
  -2  14  -1   64.89    7.00
  -2  14  -1   66.99    6.10
   2 -14   1   54.79    9.40
   2 -14   1   63.49    9.60
  -1  14  -1   48.80    5.00
  -1  14  -1   34.50    9.80
  -1  14  -1   54.69    6.60
   1 -14   1   40.10    8.20
   1 -14   1   40.70    8.30
   0  14  -1    7.50    4.30
   0  14  -1    1.90    2.70
   0  14  -1   -2.40    6.90
   0 -14   1   -3.00    4.60
   0 -14   1    8.20    6.10
   1  14  -1   46.50    5.20
   1  14  -1   47.20    6.90
   1  14  -1   30.20   10.30
  -1 -14   1   49.30    8.60
  -1 -14   1   47.90    9.00
   2  14  -1   58.69   12.30
   2  14  -1   49.99    5.80
   2  14  -1   62.19    8.00
  -2 -14   1   67.59    9.70
  -2 -14   1   53.89    9.50
   3  14  -1   35.70   11.40
   3  14  -1   55.39    5.90
   3  14  -1   74.79    8.70
  -3 -14   1   47.90    8.30
  -3 -14   1   43.80    9.10
   4  14  -1   -2.60    4.40
   4  14  -1   -3.60    7.00
  -4 -14   1    6.90    6.30
  -4 -14   1    5.80    6.70
  -4 -14   1   -1.50    2.20
   5  14  -1   33.80   10.70
   5  14  -1   28.10    6.90
   5  14  -1   16.00    4.50
  -5 -14   1   27.10    3.80
  -5 -14   1   24.90    4.30
  -5 -14   1   23.10    7.90
  -5 -14   1   26.80    8.10
   6  14  -1   13.10    6.30
   6  14  -1   13.50    8.90
  -6 -14   1    9.80    6.60
  -6 -14   1   11.20    3.20
  -6 -14   1   12.70    4.10
   7  14  -1   19.10    6.70
   7  14  -1   27.10    9.50
  -7 -14   1   30.20    5.30
  -7 -14   1   35.40    4.80
  -7 -14   1   29.30    8.30
   8  14  -1   -0.20    8.30
   8  14  -1   11.90    6.10
  -8 -14   1    2.80    4.00
  -8 -14   1   -8.80    5.30
  -8 -14   1    7.10    3.50
   9  14  -1   57.89    9.80
   9  14  -1   59.79   15.70
  -9 -14   1   70.59    7.20
  -9 -14   1   65.59    8.50
  -9 -14   1   74.39   11.40
  -8  15  -1    4.20    2.50
  -8  15  -1    1.90    2.30
  -8  15  -1   -9.50    6.40
  -7  15  -1    6.50    2.70
  -7  15  -1   14.30    7.60
  -7  15  -1   14.60    3.30
   7 -15   1   13.30    6.70
   7 -15   1    5.00    7.20
  -6  15  -1   35.80    4.50
  -6  15  -1   25.10    3.80
  -6  15  -1   15.40    8.70
   6 -15   1   22.90    7.80
   6 -15   1   40.90    9.50
  -5  15  -1   85.99    7.60
  -5  15  -1   67.09   13.10
  -5  15  -1   70.89    6.50
   5 -15   1  100.39   13.20
   5 -15   1   91.29   12.60
  -4  15  -1   29.60    4.80
  -4  15  -1   22.80    8.90
   4 -15   1   18.30    6.90
   4 -15   1   17.90   12.50
   3 -15   1   26.90    8.00
   3 -15   1   35.60    9.00
  -2  15  -1   21.60    4.90
  -2  15  -1    4.40    9.60
  -2  15  -1   12.70    3.30
   2 -15   1   16.20    6.90
   2 -15   1   19.60    7.40
  -1  15  -1   84.79   14.70
  -1  15  -1   89.49    7.60
  -1  15  -1  102.09    9.50
   1 -15   1   93.29   13.00
   1 -15   1  106.29   13.40
   0  15  -1    3.80    4.10
   0  15  -1   -5.10    2.50
   0  15  -1   -4.10    6.90
   0 -15   1   -7.50    5.20
   0 -15   1   -2.10    5.00
   1  15  -1  108.79    8.40
   1  15  -1   93.39   14.90
  -1 -15   1   98.29   12.00
  -1 -15   1   83.89   12.20
   2  15  -1   10.20    8.40
   2  15  -1   17.00    5.60
   2  15  -1   12.10    3.70
  -2 -15   1    9.00    6.50
  -2 -15   1    2.80    5.50
   3  15  -1   18.10    9.40
   3  15  -1    8.20    3.90
   3  15  -1   15.30    5.50
  -3 -15   1   15.10    6.60
  -3 -15   1    7.80    7.10
   4  15  -1   30.10    9.90
   4  15  -1   17.00    6.00
  -4 -15   1   15.50    6.00
  -4 -15   1   29.50    3.10
  -4 -15   1   36.20    8.60
   5  15  -1   84.89   15.10
   5  15  -1   82.09   10.40
  -5 -15   1   62.49   11.20
  -5 -15   1   80.19    6.10
   6  15  -1   23.70    6.90
   6  15  -1   16.50    9.30
  -6 -15   1   23.60    4.60
  -6 -15   1   10.90    7.20
  -6 -15   1   22.40    7.90
  -6 -15   1   22.90    3.90
   7  15  -1   18.80    9.10
   7  15  -1   19.90    6.90
  -7 -15   1    6.80    6.80
  -7 -15   1    9.10    3.40
  -7 -15   1    6.70    4.10
   8  15  -1    1.10    5.40
   8  15  -1   12.90    8.80
  -8 -15   1   -1.60    3.10
  -8 -15   1    4.60    6.30
  -8 -15   1   -1.70    3.60
  -6  16  -1    0.10    7.80
  -6  16  -1   -0.70    2.80
  -6  16  -1    4.60    3.00
   6 -16   1    0.50    6.60
   6 -16   1   -2.30    5.80
  -5  16  -1    1.10    8.00
  -5  16  -1    0.60    2.70
  -5  16  -1    4.90    3.40
   5 -16   1   -1.40    5.70
   5 -16   1    4.10    6.60
  -4  16  -1   -0.20    8.00
  -4  16  -1   -3.20    2.60
  -4  16  -1    3.10    3.50
   4 -16   1  -11.70    5.70
   4 -16   1    1.80    4.70
  -3  16  -1   11.90    8.90
  -3  16  -1   40.40    5.80
  -3  16  -1   23.40    3.90
   3 -16   1   37.80    9.30
   3 -16   1   12.40    7.60
  -2  16  -1   60.39   12.80
  -2  16  -1   59.09    5.90
  -2  16  -1   66.19    7.40
   2 -16   1   54.79   10.40
   2 -16   1   41.80    8.50
  -1  16  -1   12.50    4.90
  -1  16  -1    2.50    8.30
  -1  16  -1   16.10    3.80
   1 -16   1   23.40    7.90
   1 -16   1   17.10    7.50
   0  16  -1   -0.40    3.90
   0  16  -1   -0.70    8.30
   0  16  -1    0.80    3.00
   0 -16   1    0.20    5.20
   0 -16   1    0.60    6.40
   1  16  -1   20.20    9.00
   1  16  -1   12.20    5.40
   1  16  -1   12.00    3.80
  -1 -16   1    5.50    6.30
  -1 -16   1    2.20    5.10
   2  16  -1   58.59    8.10
   2  16  -1   43.90   12.50
   2  16  -1   51.09    6.20
  -2 -16   1   39.80    8.70
  -2 -16   1   41.00    9.90
   3  16  -1   30.40    6.70
  -3 -16   1   30.50    8.60
  -3 -16   1   20.60    7.90
   4  16  -1   -2.70    7.80
   4  16  -1    8.10    5.80
  -4 -16   1   -0.80    5.30
  -4 -16   1    4.40    7.00
   5  16  -1    5.90    5.50
   5  16  -1   11.80   10.00
  -5 -16   1   -0.10    6.00
  -5 -16   1   -3.50    6.30
  -5 -16   1   -1.10    2.20
   6  16  -1   14.20    8.70
   6  16  -1   22.50    7.60
  -6 -16   1    5.70    8.00
  -6 -16   1    6.20    3.10
  -6 -16   1   -0.50    6.90
  -2  17  -1   19.00    4.20
  -2  17  -1   31.10    5.60
  -2  17  -1   19.20   12.90
   2 -17   1   18.40    7.60
   2 -17   1   10.40    7.60
  -1  17  -1   46.50    5.40
  -1  17  -1   42.50    6.90
  -1  17  -1   24.70   10.50
   1 -17   1   50.79   10.10
   1 -17   1   32.50    8.60
   0  17  -1   -5.80    7.70
   0  17  -1    7.10    4.60
   0 -17   1   16.90    8.00
   0 -17   1    2.60    6.50
   1  17  -1   33.50    6.90
   1  17  -1   33.40   10.60
   1  17  -1   38.20    5.60
  -1 -17   1   47.30    9.90
  -1 -17   1   61.19   11.20
   2  17  -1   14.50    5.70
   2  17  -1   23.30    6.20
   2  17  -1   27.90   10.50
  -2 -17   1   11.40    7.20
  -2 -17   1   28.30    9.10
  -5 -16  -2   -0.10    5.30
  -5 -16  -2    9.20    7.70
   5  16   2   11.80    5.80
   5  16   2   -1.80    7.70
  -4 -16  -2   67.49   11.20
  -4 -16  -2   69.59   11.30
   4  16   2   70.89   13.30
   4  16   2   71.39    9.90
  -3 -16  -2   12.70    6.80
  -3 -16  -2   16.00    8.10
   3  16   2   19.00    6.20
   3  16   2   11.50    4.10
   3  16   2   26.80    9.90
  -2 -16  -2   49.60   10.00
  -2 -16  -2   47.90   10.00
   2  16   2   53.59    8.30
   2  16   2   51.79    7.00
  -1 -16  -2   50.19   10.60
  -1 -16  -2   60.19   10.70
   1  16   2   47.80    7.50
   1  16   2   44.00   11.60
   0 -16  -2   16.40    7.40
   0 -16  -2   10.50    6.00
   0  16   2    7.70    8.70
   1 -16  -2   33.60    7.80
   1 -16  -2   37.80    9.30
  -1  16   2   46.50    5.20
  -1  16   2   42.10   12.50
  -1  16   2   47.80    6.80
   2 -16  -2   39.00    9.00
   2 -16  -2   56.19   10.40
  -2  16   2   41.90    6.30
  -2  16   2   46.60    5.00
  -2  16   2   48.80   11.80
   3 -16  -2   14.80    7.70
   3 -16  -2   13.50    6.20
  -3  16   2   17.50    3.40
  -3  16   2   24.00    4.60
  -3  16   2   18.90    9.40
   4 -16  -2   77.89   11.60
   4 -16  -2   75.39   11.30
  -4  16   2   38.10   11.20
  -4  16   2   72.69    6.90
  -4  16   2   57.99    6.40
   5 -16  -2   -5.10    6.30
   5 -16  -2   -2.30    5.40
  -5  16   2    1.30    2.40
  -5  16   2    8.80    3.20
  -5  16   2    4.40    8.10
  -7 -15  -2    7.00    3.10
  -7 -15  -2    3.00    3.30
  -7 -15  -2   11.10    7.10
   7  15   2    2.80    8.10
   7  15   2   17.40    6.30
  -6 -15  -2   14.50    2.90
  -6 -15  -2    5.10    6.90
  -6 -15  -2   -5.90    6.00
  -6 -15  -2   10.60    3.60
   6  15   2   12.80    6.10
   6  15   2    3.90   15.30
  -5 -15  -2   84.29   12.60
  -5 -15  -2   93.29    6.00
  -5 -15  -2   99.69    6.30
   5  15   2   99.79   11.40
   5  15   2   71.79   13.70
  -4 -15  -2    5.00    6.80
  -4 -15  -2   -3.30    4.70
   4  15   2    3.80    7.90
   4  15   2    3.60    5.40
   4  15   2   -7.40    3.00
  -3 -15  -2    8.10    6.00
   3  15   2    1.60    7.70
   3  15   2   -0.20    4.50
  -2 -15  -2  112.49   13.80
  -2 -15  -2  121.69   14.20
   2  15   2  133.79   11.70
   2  15   2  111.49   16.00
   2  15   2  116.99    9.50
  -1 -15  -2   -9.10    5.20
  -1 -15  -2    2.60    5.20
   1  15   2   12.80    4.70
   1  15   2   12.90    8.30
   0 -15  -2   16.70    7.80
   0 -15  -2   13.90    6.90
   0  15   2   15.20    4.90
   0  15   2   11.70    3.30
   0  15   2    6.40    8.50
   1 -15  -2    2.20    5.70
   1 -15  -2    5.80    6.00
  -1  15   2   10.50    8.30
  -1  15   2    1.70    4.10
  -1  15   2    4.40    3.00
   2 -15  -2  108.09   13.20
   2 -15  -2  103.99   13.20
  -2  15   2  104.09    7.50
  -2  15   2   96.79    9.20
  -2  15   2   96.79   14.70
   3 -15  -2    4.90    5.90
   3 -15  -2    8.90   10.70
  -3  15   2    3.90    3.30
  -3  15   2    4.60    7.70
  -3  15   2    4.00    2.40
   4 -15  -2    9.10    7.00
   4 -15  -2    1.70    5.10
  -4  15   2    3.40    2.40
  -4  15   2    7.30    3.30
  -4  15   2   -1.30    6.90
   5 -15  -2   91.39   12.00
   5 -15  -2   83.19   12.20
  -5  15   2  150.58   17.80
  -5  15   2   99.99    7.10
  -5  15   2  114.69    8.20
   6 -15  -2    2.90    6.60
   6 -15  -2    6.50    5.70
  -6  15   2    5.80    2.40
  -6  15   2    6.90    7.40
  -6  15   2   11.10    3.20
   7 -15  -2    8.40    7.00
   7 -15  -2    6.70    6.30
  -7  15   2    8.00    8.00
  -7  15   2    4.10    2.20
  -7  15   2   15.00    2.80
  -9 -14  -2   89.29    9.00
  -9 -14  -2   96.29    8.50
  -9 -14  -2   80.49   12.80
   9  14   2   58.69   12.60
   9  14   2   90.49   11.80
  -8 -14  -2    3.00    4.00
  -8 -14  -2    4.50    6.80
  -8 -14  -2    8.60    3.50
   8  14   2    5.30    8.10
   8  14   2   11.90    6.20
  -7 -14  -2  226.68   18.80
  -7 -14  -2  202.88   13.70
  -7 -14  -2  208.78   13.20
   7  14   2  240.58   17.70
   7  14   2  229.78   23.40
  -6 -14  -2  104.69   14.10
  -6 -14  -2  119.99    7.90
  -6 -14  -2  113.99    8.40
   6  14   2   90.79   14.00
   6  14   2   86.69   11.10
  -5 -14  -2   11.10    7.30
  -5 -14  -2   10.70    2.90
  -5 -14  -2   13.10    2.70
  -5 -14  -2   14.90    6.70
   5  14   2   12.90    5.70
   5  14   2    6.70    3.80
   5  14   2   16.50    9.20
  -4 -14  -2   10.70    6.30
  -4 -14  -2    6.30    6.40
   4  14   2    2.10    7.50
   4  14   2   14.30    5.40
   4  14   2    7.70    5.30
  -3 -14  -2   45.50    8.90
  -3 -14  -2   58.39    9.90
   3  14   2   54.69    6.20
   3  14   2   55.39    7.90
   3  14   2   37.50    9.70
  -2 -14  -2   -4.80    4.50
  -2 -14  -2    5.40    6.50
   2  14   2   15.10    8.00
   2  14   2    5.80    4.40
  -1 -14  -2   29.20    7.50
  -1 -14  -2   16.80    7.00
   1  14   2   25.80    9.20
   1  14   2   28.40    5.60
   1  14   2   24.60    4.00
   0 -14  -2   31.90    7.90
   0 -14  -2   40.50    8.30
   0  14   2   31.30    9.90
   0  14   2   39.20    5.90
   0  14   2   34.30    4.30
   1 -14  -2   36.80    7.40
   1 -14  -2   27.50    7.60
  -1  14   2   26.60    3.90
  -1  14   2   37.30    5.60
  -1  14   2   21.90    9.50
   2 -14  -2   -3.40    4.50
   2 -14  -2   -7.50    5.40
  -2  14   2   -2.30    2.20
  -2  14   2    2.80    3.40
  -2  14   2    0.60    6.70
   3 -14  -2   59.49   10.10
   3 -14  -2   46.10    8.60
  -3  14   2   58.29    5.10
  -3  14   2   51.19   12.10
  -3  14   2   56.09    6.10
   4 -14  -2   13.80    6.80
   4 -14  -2    3.20    5.20
  -4  14   2   15.60    2.80
  -4  14   2    9.20    8.20
  -4  14   2   13.10    3.30
   5 -14  -2   11.00    6.30
   5 -14  -2    9.60    6.20
  -5  14   2   21.50    3.60
  -5  14   2   26.60    8.80
  -5  14   2   15.40    2.70
   6 -14  -2  135.69   15.20
   6 -14  -2   97.09   12.30
  -6  14   2  122.69   15.20
  -6  14   2  118.09    7.70
  -6  14   2  107.49    7.10
   7 -14  -2  215.78   18.20
   7 -14  -2  201.08   17.80
  -7  14   2  220.18   20.90
  -7  14   2  220.88   14.10
  -8  14   2    7.40    7.00
  -8  14   2    9.30    2.60
  -9  14   2   90.59    6.10
 -10 -13  -2    1.20    3.60
  10  13   2   -7.90    6.90
  10  13   2    6.80    6.00
  -9 -13  -2   13.40    4.70
  -9 -13  -2   -7.10    5.90
  -9 -13  -2    4.70    3.70
   9  13   2   13.20    6.50
   9  13   2    4.70    8.50
  -8 -13  -2  190.38   13.80
  -8 -13  -2  202.88   17.70
  -8 -13  -2  210.88   13.20
   8  13   2  201.78   21.50
   8  13   2  203.08   16.70
  -7 -13  -2   43.10    5.90
  -7 -13  -2   44.10    5.20
  -7 -13  -2   57.69   10.00
   7  13   2   38.20    7.60
   7  13   2   55.39   11.70
  -6 -13  -2    6.40    3.30
  -6 -13  -2   20.70    7.20
  -6 -13  -2   11.00    3.10
   6  13   2    6.00    5.20
   6  13   2    8.90    7.50
   6  13   2   11.30    4.00
  -5 -13  -2   50.29    4.80
  -5 -13  -2   44.80    8.40
   5  13   2   44.70   11.50
   5  13   2   52.19    6.80
   5  13   2   47.40    7.80
  -4 -13  -2   20.90    7.60
  -4 -13  -2   17.80    2.80
  -4 -13  -2   14.30    6.60
   4  13   2   17.00    7.80
   4  13   2   18.60    5.50
   4  13   2   16.60    4.10
  -3 -13  -2   21.90    6.50
  -3 -13  -2    4.80    5.90
   3  13   2    6.00    4.40
   3  13   2   16.00    3.80
   3  13   2   10.50    7.80
  -2 -13  -2    6.90    5.20
  -2 -13  -2    8.30    5.80
   2  13   2    9.50    7.80
   2  13   2   18.10    4.80
  -1 -13  -2   66.69    9.90
   1  13   2   76.09    8.00
   1  13   2   62.09    5.80
   1  13   2   53.59   10.90
   0 -13  -2   20.10    6.90
   0  13   2   35.60    5.50
   0  13   2   35.20    9.10
   0  13   2   34.90    4.70
   1 -13  -2   52.99    8.50
   1 -13  -2   60.39   10.30
  -1  13   2   61.89    5.40
  -1  13   2   64.39    6.80
  -1  13   2   64.99   11.80
   2 -13  -2    9.50    5.90
   2 -13  -2    0.40    5.30
  -2  13   2    4.50    7.20
  -2  13   2    9.40    3.50
  -2  13   2   11.30    2.60
   3 -13  -2   20.80    7.20
   3 -13  -2   16.50    6.60
  -3  13   2   12.20    2.60
  -3  13   2    8.10    7.10
  -3  13   2   16.00    3.60
   4 -13  -2   26.20    7.70
   4 -13  -2   19.90    7.00
  -4  13   2   19.00    3.50
  -4  13   2   15.90    7.90
  -4  13   2   19.70    2.80
   5 -13  -2   64.49   10.00
   5 -13  -2   57.39    9.70
  -5  13   2   49.00    4.80
  -5  13   2   51.89    4.50
   6 -13  -2    3.20    6.00
   6 -13  -2    0.70    5.20
  -6  13   2    4.60    1.80
  -6  13   2    9.90    7.60
   7 -13  -2   52.89    9.50
   7 -13  -2   40.50    9.10
  -7  13   2   48.00    9.80
  -8  13   2  203.58   11.40
  -8  13   2  227.88   19.50
  -8  13   2  199.38   11.10
  -9  13   2   -3.70    5.70
  -9  13   2    7.40    2.40
 -10  13   2    3.00    2.00
 -10  13   2   -3.40    5.80
 -10  13   2   -0.90    2.00
 -11 -12  -2    8.40    4.20
  11  12   2    8.90    6.30
  11  12   2    0.70    7.90
 -10 -12  -2   30.50    5.40
  10  12   2   39.80   10.60
  10  12   2   29.70    7.80
  -9 -12  -2   41.90    5.70
  -9 -12  -2   25.30    5.60
   9  12   2   29.30    9.30
   9  12   2   46.60    8.30
  -8 -12  -2   17.10    4.10
  -8 -12  -2   18.00    4.60
   8  12   2   16.90    8.30
   8  12   2   16.20    6.20
  -7 -12  -2   92.09   12.10
  -7 -12  -2  106.39    8.10
  -7 -12  -2   91.79    8.50
   7  12   2   91.79    8.50
   7  12   2   90.99   10.90
   7  12   2   78.79   12.80
  -6 -12  -2   72.49   10.60
  -6 -12  -2   92.59    8.00
  -6 -12  -2   88.99    7.40
   6  12   2   96.79   10.30
   6  12   2  104.59   10.10
   6  12   2  111.99   15.70
  -5 -12  -2   25.90    3.70
  -5 -12  -2   24.50    4.20
  -5 -12  -2   22.60    7.00
   5  12   2   20.40    8.90
   5  12   2   30.90    6.80
   5  12   2   36.30    5.00
  -4 -12  -2   85.09    6.20
  -4 -12  -2   65.99    9.40
  -4 -12  -2   48.20    9.30
  -4 -12  -2   70.59    5.80
   4  12   2   61.59    8.10
  -3 -12  -2   29.60    7.50
  -3 -12  -2   38.60    3.30
  -3 -12  -2   31.70    3.00
  -3 -12  -2   29.60    7.20
   3  12   2   41.20    5.00
   3  12   2   32.60    5.90
   3  12   2   21.70    8.10
  -2 -12  -2   -4.20    3.90
  -2 -12  -2   -0.70    5.20
   2  12   2   -0.80    2.40
   2  12   2    5.20    7.40
   2  12   2   -3.30    3.50
  -1 -12  -2   53.99    8.60
  -1 -12  -2   24.10    7.00
   1  12   2   38.60    5.60
   1  12   2   37.80   10.30
   1  12   2   36.30    4.60
   0 -12  -2  979.30   53.19
   0 -12  -2 1016.90   53.69
   0  12   2  936.71   49.60
   0  12   2 1002.40   50.89
   1 -12  -2   28.40    6.30
   1 -12  -2   33.00    7.60
  -1  12   2   37.50    5.00
  -1  12   2   41.10    4.00
  -1  12   2   29.00    8.60
   2 -12  -2   -3.60    4.70
   2 -12  -2    0.00    4.40
  -2  12   2    0.30    1.90
  -2  12   2    5.60    6.30
  -2  12   2   -0.80    2.50
   3 -12  -2   24.90    7.00
   3 -12  -2   48.50    8.10
  -3  12   2   23.40    7.80
  -3  12   2   30.90    3.20
   4 -12  -2   53.69    8.80
   4 -12  -2   61.59    9.00
  -4  12   2   49.40    9.70
  -4  12   2   57.49    4.50
   5 -12  -2   22.10    6.60
   5 -12  -2   26.60    7.00
  -5  12   2   34.60    8.50
  -5  12   2   25.40    2.60
  -5  12   2   23.50    3.20
  -5  12   2   34.90    7.40
   6 -12  -2  100.39   11.50
   6 -12  -2   73.99   10.20
  -6  12   2  120.99   13.90
   7 -12  -2   90.39   11.00
   7 -12  -2  112.19   13.00
  -7  12   2  105.99   12.70
  -8  12   2   24.30    7.40
  -8  12   2   17.30    2.50
   9 -12  -2   23.10    6.20
  -9  12   2   30.10    3.10
  -9  12   2   21.90    7.00
  -9  12   2   34.50    3.50
  10 -12  -2   45.20    7.60
 -10  12   2   34.70    3.50
 -10  12   2   35.20    3.60
 -10  12   2   18.00    6.90
  11 -12  -2   11.20    5.00
 -11  12   2    5.60    2.50
 -11  12   2    3.50    2.30
 -12 -11  -2   12.30    4.60
  12  11   2    8.50    8.40
  12  11   2    6.90    6.10
 -11 -11  -2   -1.00    3.40
  11  11   2    0.90    5.50
  11  11   2   -5.50    6.90
 -10 -11  -2    1.00    3.60
 -10 -11  -2   -2.70    3.90
  10  11   2    6.80    7.30
  10  11   2    2.40    5.20
  -9 -11  -2    0.10    3.70
  -9 -11  -2    1.00    3.40
   9  11   2   -2.90    6.50
   9  11   2   -1.50    5.00
  -8 -11  -2    4.50    3.40
  -8 -11  -2   -1.20    3.30
   8  11   2   10.10    8.40
   8  11   2   -0.50    4.70
   8  11   2   -4.60    3.00
  -7 -11  -2    2.60    2.90
  -7 -11  -2    3.90    3.40
   7  11   2    4.50    4.80
   7  11   2    6.00    7.40
  -6 -11  -2   -0.10    2.80
  -6 -11  -2    8.10    3.40
  -6 -11  -2    8.10    5.50
   6  11   2    3.90    6.90
   6  11   2    3.50    3.10
   6  11   2   13.90    5.80
  -5 -11  -2    2.90    2.60
  -5 -11  -2    4.00    5.40
  -5 -11  -2   -1.60    2.50
   5  11   2    1.20    2.90
   5  11   2    1.80    6.80
   5  11   2   -0.90    4.00
  -4 -11  -2   19.70    3.00
  -4 -11  -2   14.30    5.70
  -4 -11  -2   18.40    3.30
   4  11   2   20.50    5.20
   4  11   2   17.30    3.70
   4  11   2   24.40   14.40
  -3 -11  -2   19.70    5.40
  -3 -11  -2   16.90    2.50
  -3 -11  -2   10.90    5.90
  -3 -11  -2   17.70    2.70
   3  11   2   17.60    7.50
   3  11   2   20.40    4.90
   3  11   2   22.70    3.70
  -2 -11  -2   22.10    5.70
  -2 -11  -2   35.00    7.40
   2  11   2   33.50    4.00
   2  11   2   17.60    7.10
   2  11   2   32.70    5.40
  -1 -11  -2  149.79   12.40
  -1 -11  -2  138.09   12.80
   1  11   2  167.98   16.20
   1  11   2  143.59   10.50
   1  11   2  138.39    9.10
   0 -11  -2   95.59    9.90
   0 -11  -2   98.79   10.70
   0  11   2   77.99   10.90
   0  11   2   81.29    7.60
   0  11   2   97.09    6.50
   1 -11  -2  129.69   12.70
   1 -11  -2  141.29   12.10
  -1  11   2  141.09    9.50
  -1  11   2  147.89   16.00
  -1  11   2  142.79    8.50
   2 -11  -2   49.99    8.20
   2 -11  -2   32.20    7.40
  -2  11   2   36.60    3.50
  -2  11   2   37.30    4.60
  -2  11   2   30.80    8.00
   3 -11  -2   30.10    7.00
   3 -11  -2   21.30    5.50
  -3  11   2   19.20    6.80
  -3  11   2   12.90    3.00
  -3  11   2   20.60    2.50
   4 -11  -2   19.90    6.70
   4 -11  -2   22.80    6.70
  -4  11   2   21.60    2.90
  -4  11   2   18.50    2.20
  -4  11   2   19.40    7.10
   5 -11  -2   -1.60    4.60
   5 -11  -2    4.30    5.40
  -5  11   2    0.00    6.10
  -5  11   2   -1.50    1.20
  -5  11   2    2.90    4.60
   6 -11  -2    7.30    5.40
   6 -11  -2    1.70    4.90
  -6  11   2    6.70    4.20
  -6  11   2    1.80    5.70
   7 -11  -2    5.60    4.30
   7 -11  -2    4.30    5.60
  -7  11   2    7.00    7.30
  -7  11   2    6.80    6.00
   8 -11  -2    2.00    3.60
  -8  11   2   -2.80    5.60
   9 -11  -2    2.40    4.30
  -9  11   2    0.10    1.90
  -9  11   2    2.20    1.80
  -9  11   2  -12.10    4.30
  10 -11  -2   -1.80    4.10
 -10  11   2    0.60    2.10
 -10  11   2   -8.20    4.90
 -10  11   2    4.80    2.10
  11 -11  -2    4.70    4.90
 -11  11   2   -0.80    2.40
 -11  11   2   -3.80    1.90
  12 -11  -2    6.90    5.30
 -12  11   2    8.00    3.00
 -12  11   2    6.30    2.70
 -13 -10  -2   14.60    4.80
  13  10   2   17.80    7.20
  13  10   2   13.30    9.00
 -12 -10  -2   37.70    5.90
  12  10   2   37.60   10.20
  12  10   2   34.90    8.40
 -11 -10  -2   11.30    4.20
  11  10   2   -1.70    7.60
  11  10   2    4.80    5.60
 -10 -10  -2   18.40    4.60
 -10 -10  -2   14.40    5.10
  10  10   2   16.50    6.50
  10  10   2   18.20    8.50
  -9 -10  -2   69.99    7.10
  -9 -10  -2   75.09    8.50
   9  10   2   93.99   14.00
   9  10   2   64.59    7.40
   9  10   2   64.59    9.60
  -8 -10  -2   20.50    4.20
  -8 -10  -2    4.20    3.80
   8  10   2   11.60    4.40
   8  10   2   13.10    5.60
   8  10   2    6.40    7.40
  -7 -10  -2  106.29    8.10
  -7 -10  -2  100.69    8.60
   7  10   2   92.59   10.30
   7  10   2   57.99   17.40
   7  10   2  105.89    8.50
  -6 -10  -2   13.80    3.70
  -6 -10  -2   10.70    3.20
   6  10   2    9.90    6.80
   6  10   2   13.70    3.50
   6  10   2   10.80    4.90
  -5 -10  -2   28.40    6.20
   5  10   2   10.50    5.10
   5  10   2    8.30    3.60
  -4 -10  -2   41.50    7.30
  -4 -10  -2   46.50    4.40
  -4 -10  -2   45.30    4.90
   4  10   2   45.00   10.40
   4  10   2   51.79    6.80
   4  10   2   53.89    5.50
  -3 -10  -2  191.88   14.30
  -3 -10  -2  180.18   10.70
   3  10   2  207.18   18.10
   3  10   2  181.38   12.70
  -2 -10  -2    7.10    4.90
  -2 -10  -2   13.80    1.90
  -2 -10  -2   13.10    1.80
  -2 -10  -2   12.50    4.80
   2  10   2   11.80    2.70
   2  10   2   10.10    3.60
   2  10   2   13.50    6.40
  -1 -10  -2  139.79   11.60
  -1 -10  -2  127.59   10.70
   1  10   2  108.59    9.40
   1  10   2  128.69   14.30
   1  10   2  120.29    7.80
   1  10   2  124.19    9.10
   0 -10  -2  497.75   27.70
   0 -10  -2  469.75   27.10
   0  10   2  433.66   26.00
   0  10   2  471.15   25.10
   0  10   2  457.25   29.70
   0  10   2  466.85   24.10
   1 -10  -2  136.49   11.90
   1 -10  -2  134.19   11.40
  -1  10   2  138.89   14.50
  -1  10   2  145.79    9.00
  -1  10   2  132.79    8.00
  -1  10   2  137.79   10.70
   2 -10  -2   10.30    4.90
   2 -10  -2    5.20    4.40
  -2  10   2   14.40    2.80
  -2  10   2   12.90    2.10
  -2  10   2   11.10    4.10
  -2  10   2   12.90    6.00
   3 -10  -2  183.98   14.30
   3 -10  -2  210.58   14.30
  -3  10   2  167.38   13.30
  -3  10   2  184.18   10.60
  -3  10   2  187.48   16.00
  -3  10   2  191.28   10.10
   4 -10  -2   46.80    7.70
   4 -10  -2   58.29    8.40
  -4  10   2   38.60    7.10
  -4  10   2   49.50    8.60
  -4  10   2   48.30    7.20
   5 -10  -2    8.80    5.20
   5 -10  -2    6.90    4.30
  -5  10   2   12.10    4.40
  -5  10   2   12.60    6.00
  -5  10   2   16.80    5.50
   6 -10  -2   11.90    4.10
   6 -10  -2   16.00    5.90
   6 -10  -2   13.20    5.00
  -6  10   2   19.70    7.60
  -6  10   2    6.30    5.60
   7 -10  -2  108.29    9.80
   7 -10  -2  108.89   11.70
  -7  10   2   95.19   10.90
  -7  10   2  111.59   12.40
   8 -10  -2    9.30    4.40
  -8  10   2   16.10    2.30
  -8  10   2   11.30    4.80
  -8  10   2   12.40    2.10
   9 -10  -2   71.09    8.70
  -9  10   2   66.79    8.30
  -9  10   2   70.69    5.40
  -9  10   2   67.99    4.90
  10 -10  -2   16.70    5.50
 -10  10   2   14.00    2.80
 -10  10   2   12.50    3.20
  11 -10  -2    0.40    4.60
 -11  10   2    7.10    2.50
 -11  10   2    0.00    2.60
  12 -10  -2   41.30    7.90
 -12  10   2   49.20    5.50
 -12  10   2   57.59    5.30
  13 -10  -2    5.30    6.00
 -13  10   2    7.30    3.50
 -13  10   2   14.10    3.20
 -14  -9  -2   62.49    7.90
  14   9   2   69.19   10.50
  14   9   2   53.29   11.40
 -13  -9  -2    1.10    3.60
  13   9   2   -3.20    6.70
  13   9   2   -0.60    5.10
 -12  -9  -2    6.60    4.10
  12   9   2   13.60    8.00
  12   9   2    9.50    5.70
 -11  -9  -2   46.60    7.80
 -11  -9  -2   51.79    6.50
  11   9   2   55.19   11.60
  11   9   2   51.29    8.70
 -10  -9  -2   66.59    8.20
 -10  -9  -2   83.29    8.00
  10   9   2   77.69   12.90
  10   9   2   71.99    7.80
  10   9   2   81.69   10.10
  -9  -9  -2   10.80    4.30
  -9  -9  -2    2.00    3.90
   9   9   2   -1.40    6.70
   9   9   2    4.70    4.80
   9   9   2    5.20    3.40
  -8  -9  -2   27.30    5.40
  -8  -9  -2   31.10    4.70
   8   9   2   28.90    4.80
   8   9   2   13.60    7.40
   8   9   2   25.50    6.40
  -7  -9  -2  125.89   10.00
  -7  -9  -2  123.29    9.10
   7   9   2  136.99    9.60
   7   9   2  135.79   11.50
   7   9   2  119.59   14.70
  -6  -9  -2   33.60    4.40
  -6  -9  -2   37.10    5.10
   6   9   2   22.80    4.20
   6   9   2   22.00    7.90
   6   9   2   42.40    6.40
  -5  -9  -2   15.90    3.10
   5   9   2   26.90    7.00
   5   9   2   18.40    4.60
   5   9   2   17.40    3.50
  -4  -9  -2    7.00    4.60
  -4  -9  -2    3.10    2.70
  -4  -9  -2    6.30    2.50
   4   9   2   11.60    2.90
   4   9   2    0.70    5.70
   4   9   2    4.40    3.70
  -3  -9  -2   67.39    5.20
  -3  -9  -2   78.89    5.60
  -3  -9  -2   77.89    8.90
   3   9   2   60.69    9.80
   3   9   2   73.19    7.10
  -2  -9  -2  327.57   18.90
  -2  -9  -2  303.87   15.60
  -2  -9  -2  292.87   15.70
  -2  -9  -2  285.77   20.60
   2   9   2  315.57   17.60
   2   9   2  288.37   21.70
   2   9   2  295.07   16.30
  -1  -9  -2  177.28   14.20
  -1  -9  -2  205.08   12.70
   1   9   2  161.78   11.50
   1   9   2  158.48    9.90
   1   9   2  196.68   16.30
   1   9   2  175.68   11.10
   0  -9  -2   17.50    4.30
   0  -9  -2   15.70    4.90
   0   9   2   26.00    6.90
   0   9   2   22.20    2.80
   0   9   2   23.40    4.00
   1  -9  -2  178.18   12.90
   1  -9  -2  187.48   14.60
  -1   9   2  177.98   15.50
  -1   9   2  210.78   14.70
  -1   9   2  172.48   10.60
  -1   9   2  181.28   10.00
   2  -9  -2  309.87   19.40
   2  -9  -2  269.47   23.50
  -2   9   2  312.57   16.80
  -2   9   2  337.07   21.90
  -2   9   2  305.07   19.30
  -2   9   2  341.07   21.60
  -2   9   2  330.97   16.40
   3  -9  -2   74.89    8.90
   3  -9  -2   57.09    7.10
  -3   9   2   86.29   10.10
  -3   9   2   76.19    8.50
  -3   9   2   73.39    4.30
  -3   9   2   73.99    4.70
  -3   9   2   77.99    8.20
   4  -9  -2   15.10    5.40
   4  -9  -2    6.50    3.70
  -4   9   2   12.80    4.10
  -4   9   2    8.60    5.00
  -4   9   2   13.10    4.40
  -4   9   2   13.20    4.30
   5  -9  -2   22.20    5.80
   5  -9  -2    4.90    4.50
  -5   9   2   13.50    4.80
  -5   9   2   16.10    8.60
  -5   9   2   10.30    4.00
  -5   9   2    6.10    5.20
   6  -9  -2   27.20    5.30
   6  -9  -2   33.30    6.80
   6  -9  -2   34.50    6.20
  -6   9   2   26.90    5.90
  -6   9   2   24.60    6.80
  -6   9   2   35.80    7.10
   7  -9  -2  143.69   11.30
  -7   9   2  136.29   13.80
  -7   9   2  137.19   13.60
  -7   9   2  141.89   12.10
   8  -9  -2   26.60    5.80
  -8   9   2   34.80    3.20
  -8   9   2   30.60    2.90
  -8   9   2   24.90    6.70
  -8   9   2   30.30    6.70
   9  -9  -2    2.70    4.30
  -9   9   2    6.90    2.40
  -9   9   2    2.20    1.70
  -9   9   2   -6.10    3.70
  10  -9  -2   78.59    9.70
 -10   9   2   78.69    6.50
 -10   9   2   82.59    5.90
  11  -9  -2   52.69    8.30
 -11   9   2   53.19    5.60
 -11   9   2   59.19    5.20
  12  -9  -2   12.90    6.00
 -12   9   2    5.20    2.60
  13  -9  -2    5.10    5.50
 -13   9   2   -2.20    3.10
 -13   9   2    3.70    2.50
  14  -9  -2   90.19   11.60
 -14   9   2   96.19    8.90
 -14   9   2   67.39    7.00
 -14  -8  -2   16.80    6.50
  14   8   2   25.40   13.70
  14   8   2   18.20    8.40
 -13  -8  -2   30.90    5.80
  13   8   2   33.70    8.00
  13   8   2   38.20    9.50
 -12  -8  -2  141.79   11.20
  12   8   2  134.89   13.90
 -11  -8  -2    6.10    3.70
 -11  -8  -2    8.20    4.60
  11   8   2   15.20    8.00
  11   8   2   11.10    4.20
  11   8   2   10.00    5.30
 -10  -8  -2    4.80    3.50
  10   8   2    0.90    5.80
  10   8   2   14.20    4.00
  10   8   2   12.90    5.60
  -9  -8  -2   33.10    5.00
  -9  -8  -2   29.20    5.60
   9   8   2   30.00    6.40
   9   8   2   24.50    7.70
   9   8   2   28.90    4.70
  -8  -8  -2   -0.10    3.40
  -8  -8  -2    1.90    3.00
   8   8   2    0.30    6.10
   8   8   2   -1.50    3.90
   8   8   2    5.80    3.10
  -7  -8  -2   67.49    6.10
  -7  -8  -2   45.70    6.10
   7   8   2   48.30    7.20
   7   8   2   60.39   10.00
   7   8   2   51.69    5.90
  -6  -8  -2   76.19    6.50
  -6  -8  -2   73.39    7.20
   6   8   2   86.39    8.70
   6   8   2   76.59   10.60
   6   8   2   72.59    6.60
  -5  -8  -2    3.30    2.30
  -5  -8  -2    0.50    2.50
   5   8   2    5.20    3.30
   5   8   2    4.50    5.90
   5   8   2    1.80    2.30
  -4  -8  -2  209.38   12.90
  -4  -8  -2  237.98   12.70
   4   8   2  210.68   14.10
   4   8   2  222.88   17.70
   4   8   2  229.18   13.40
  -3  -8  -2  146.09    8.60
  -3  -8  -2  131.09    8.20
   3   8   2  141.49    8.80
   3   8   2  145.29   10.00
   3   8   2  128.99   13.40
  -2  -8  -2  380.16   19.60
  -2  -8  -2  386.86   19.80
  -2  -8  -2  359.46   22.10
   2   8   2  418.46   24.90
   2   8   2  368.06   20.00
   2   8   2  387.46   21.00
  -1  -8  -2   67.79    7.40
   1   8   2   64.29    4.80
   1   8   2   56.79    7.90
   1   8   2   69.09    6.20
   0  -8  -2  232.78   15.00
   0   8   2  228.28   17.70
   0   8   2  240.48   14.50
   0   8   2  238.78   13.40
   0   8   2  244.78   12.80
   1  -8  -2   55.39    6.40
   1  -8  -2   78.99    8.20
  -1   8   2   74.79    8.00
  -1   8   2   66.19    6.70
  -1   8   2   70.69    5.00
  -1   8   2   47.70    8.50
  -1   8   2   66.29    4.30
   2  -8  -2  377.56   22.50
   2  -8  -2  399.16   22.90
  -2   8   2  382.76   19.90
  -2   8   2  391.96   22.40
  -2   8   2  375.26   24.10
  -2   8   2  388.66   22.50
  -2   8   2  398.46   19.60
  -2   8   2  400.16   22.30
   3  -8  -2  136.79   10.90
  -3   8   2  145.19   10.70
  -3   8   2  150.18   12.60
  -3   8   2  138.79   10.60
   4  -8  -2  227.98   15.00
   4  -8  -2  219.58   15.10
   4  -8  -2  236.08   13.90
  -4   8   2  221.08   14.90
  -4   8   2  211.08   14.60
  -4   8   2  261.67   16.60
  -4   8   2  202.18   14.70
   5  -8  -2   -0.30    3.50
   5  -8  -2    4.10    4.80
   5  -8  -2    2.30    3.00
  -5   8   2    1.00    3.80
  -5   8   2    3.70    3.20
  -5   8   2   -0.50    4.00
  -5   8   2   -1.70    3.20
   6  -8  -2   82.79    8.30
   6  -8  -2   74.99    8.10
  -6   8   2   78.79   10.10
  -6   8   2   65.39    8.50
  -6   8   2   84.29    8.60
  -6   8   2   69.39    8.40
  -7   8   2   61.29    4.20
  -7   8   2   52.59    7.70
  -7   8   2   53.09    8.40
  -7   8   2   54.59    7.70
   8  -8  -2   -1.50    4.10
  -8   8   2    2.30    1.60
  -8   8   2    1.90    4.10
  -8   8   2    2.30    1.90
   9  -8  -2   44.30    7.30
  -9   8   2   37.30    3.70
  -9   8   2   39.10    4.10
  -9   8   2   38.50    7.10
  10  -8  -2   14.00    5.60
 -10   8   2    5.20    5.30
 -10   8   2    8.90    3.10
 -10   8   2    8.80    2.50
  11  -8  -2   10.90    5.70
 -11   8   2    2.10    2.90
 -11   8   2    7.30    2.50
  12  -8  -2  153.18   13.90
 -12   8   2  143.49    9.40
 -12   8   2  135.89   10.70
  13  -8  -2   24.20    7.20
 -13   8   2   30.70    5.20
 -13   8   2   36.80    4.40
  14  -8  -2   24.80    7.50
 -14   8   2   18.50    5.00
 -14   8   2   18.60    5.00
 -15  -7  -2   -0.80    3.90
  15   7   2    0.30    7.00
  15   7   2    0.50    7.00
 -14  -7  -2   62.59    7.70
  14   7   2   46.70    8.80
  14   7   2   47.90    9.90
 -13  -7  -2   16.30    4.70
  13   7   2   17.30    7.70
  13   7   2   15.80    6.10
 -12  -7  -2   47.10    6.40
  12   7   2   39.20    7.90
  12   7   2   51.79   10.20
 -11  -7  -2  129.19    9.80
 -11  -7  -2  114.69   11.00
  11   7   2   97.69   11.30
  11   7   2  103.69    9.30
  11   7   2  111.59   13.60
 -10  -7  -2    0.00    3.70
 -10  -7  -2    3.90    3.40
  10   7   2   -2.80    5.50
  10   7   2   11.00    5.10
  10   7   2   -0.60    3.50
  -9  -7  -2   28.40    4.50
  -9  -7  -2   21.90    4.90
   9   7   2   32.90    7.70
   9   7   2   34.90    6.50
   9   7   2   23.60    4.40
  -8  -7  -2  309.67   18.80
  -8  -7  -2  319.87   18.00
   8   7   2  305.67   18.00
   8   7   2  310.47   19.90
   8   7   2  322.07   22.50
  -7  -7  -2    2.80    3.20
  -7  -7  -2    1.30    2.50
   7   7   2    2.30    2.60
   7   7   2    7.60    3.80
   7   7   2    5.50    5.30
  -6  -7  -2   -2.00    2.20
  -6  -7  -2   -1.50    2.50
   6   7   2    1.50    2.20
   6   7   2    2.40    4.50
   6   7   2   -0.20    3.20
  -5  -7  -2    4.00    2.20
  -5  -7  -2    1.70    2.30
   5   7   2    1.20    4.10
   5   7   2    4.60    3.30
   5   7   2    0.00    2.00
  -4  -7  -2   49.30    4.30
  -4  -7  -2   50.99    4.80
   4   7   2   38.60    7.10
   4   7   2   42.30    4.40
   4   7   2   45.00    5.50
  -3  -7  -2   46.80    4.40
  -3  -7  -2   53.99    4.40
   3   7   2   46.70    5.30
   3   7   2   53.09    4.70
   3   7   2   55.59    8.80
  -2  -7  -2   15.10    4.10
  -2  -7  -2   26.90    2.90
  -2  -7  -2   25.90    2.70
   2   7   2   27.90    3.80
   2   7   2   23.10    2.90
   2   7   2   27.40    6.50
  -1  -7  -2    4.80    3.80
  -1  -7  -2   10.80    1.50
  -1  -7  -2   12.30    4.40
  -1  -7  -2   11.40    1.60
   1   7   2   17.10    2.40
   1   7   2   11.80    5.40
   0  -7  -2    0.80    3.70
   0  -7  -2    6.80    3.60
   0   7   2    4.40    1.60
   0   7   2    1.70    2.00
   0   7   2    2.10    4.30
   0   7   2    2.90    2.50
   1  -7  -2   15.10    4.20
   1  -7  -2    9.40    3.90
  -1   7   2   14.90    3.60
  -1   7   2   11.40    2.00
  -1   7   2   12.40    4.70
  -1   7   2    9.90    1.60
  -1   7   2   15.70    4.30
   2  -7  -2   28.90    4.70
   2  -7  -2   33.90    5.40
  -2   7   2   19.80    4.10
  -2   7   2   28.60    5.70
  -2   7   2   20.20    4.80
  -2   7   2   26.80    4.50
   3  -7  -2   46.30    6.00
   3  -7  -2   34.40    4.40
   3  -7  -2   50.49    6.70
  -3   7   2   39.10    4.90
  -3   7   2   35.30    5.40
  -3   7   2   46.40    6.50
  -3   7   2   45.50    6.30
   4  -7  -2   46.80    5.60
   4  -7  -2   48.70    6.90
   4  -7  -2   56.09    6.80
  -4   7   2   41.30    6.60
  -4   7   2   56.29    7.00
  -4   7   2   49.00    6.00
  -4   7   2   46.60    6.30
   5  -7  -2    2.70    3.30
   5  -7  -2    5.00    3.30
   5  -7  -2   -2.10    2.60
  -5   7   2   -2.10    3.70
  -5   7   2   -0.30    2.90
  -5   7   2    0.00    2.80
  -5   7   2    1.90    3.40
   6  -7  -2    6.60    3.30
   6  -7  -2   -2.20    3.60
  -6   7   2    3.80    3.20
  -6   7   2   -4.30    3.40
  -6   7   2    1.70    3.30
  -6   7   2    1.30    3.60
   7  -7  -2    8.90    6.90
  -7   7   2    4.60    5.00
  -7   7   2    9.80    4.20
  -7   7   2    3.70    1.40
  -7   7   2    2.50    1.70
  -7   7   2    2.60    3.60
  -8   7   2  290.67   19.60
  -8   7   2  305.87   16.30
  -8   7   2  298.57   15.70
   9  -7  -2   31.10    6.20
  -9   7   2   31.70    8.60
  -9   7   2   24.80    3.80
  10  -7  -2    4.30    5.20
 -10   7   2    3.10    4.70
 -10   7   2   -0.20    2.50
 -10   7   2    4.00    2.20
  11  -7  -2   89.49   10.60
 -11   7   2  116.19    7.60
 -11   7   2  110.99    8.40
  12  -7  -2   50.39    8.50
 -12   7   2   51.29    5.10
 -12   7   2   48.00    6.00
  13  -7  -2   21.90    6.80
 -13   7   2   26.30    5.00
 -13   7   2   25.00    3.90
  14  -7  -2   49.80    9.10
 -14   7   2   45.10    6.80
  15  -7  -2    0.60    5.50
 -15   7   2   -1.20    4.00
 -15   7   2   -1.60    2.80
 -15  -6  -2    5.40    4.20
  15   6   2    8.90    6.30
  15   6   2    0.80    6.00
 -14  -6  -2   38.40    6.20
  14   6   2   56.99    9.10
  14   6   2   62.29    9.80
 -13  -6  -2   10.00    4.20
  13   6   2   -3.10    4.80
  13   6   2    5.40    6.20
 -12  -6  -2  188.08   14.80
 -12  -6  -2  211.28   13.80
  12   6   2  228.28   16.70
  12   6   2  195.68   13.70
 -11  -6  -2   83.39    7.70
 -11  -6  -2   62.99    8.00
  11   6   2   76.49    7.60
  11   6   2   55.39    8.60
  11   6   2   78.29   10.90
 -10  -6  -2    8.90    3.80
 -10  -6  -2   15.30    4.70
  10   6   2    9.70    3.50
  10   6   2    6.80    6.00
  -9  -6  -2   -0.70    3.30
  -9  -6  -2    0.10    3.00
   9   6   2   -2.70    2.40
   9   6   2   -7.80    5.10
   9   6   2   -3.70    3.80
  -8  -6  -2   43.40    4.80
  -8  -6  -2   36.70    5.40
   8   6   2   36.70    4.70
   8   6   2   32.60    7.00
   8   6   2   35.70    6.00
  -7  -6  -2  177.78   11.00
  -7  -6  -2  185.18   11.90
   7   6   2  171.48   15.00
   7   6   2  174.38   11.00
   7   6   2  168.48   12.40
  -6  -6  -2   10.50    3.70
  -6  -6  -2   11.80    2.80
   6   6   2    9.30    2.80
   6   6   2   17.70    4.90
   6   6   2   10.40    3.80
  -5  -6  -2   15.60    2.80
  -5  -6  -2   20.00    3.40
   5   6   2   18.30    4.00
   5   6   2   16.20    2.90
   5   6   2   10.30    5.00
  -4  -6  -2   -0.20    2.10
  -4  -6  -2    0.60    1.90
   4   6   2    0.30    2.80
   4   6   2    0.30    2.00
   4   6   2    2.60    4.00
  -3  -6  -2  163.68    9.30
   3   6   2  131.69   12.50
   3   6   2  144.49    9.10
   3   6   2  157.38   10.00
  -2  -6  -2   19.60    2.60
  -2  -6  -2   25.80    2.60
   2   6   2   14.40    2.50
   2   6   2   18.00    5.60
   2   6   2   23.30    3.50
  -1  -6  -2   22.90    4.70
  -1  -6  -2   17.70    1.90
  -1  -6  -2   14.90    2.00
   1   6   2    9.50    4.20
   1   6   2   17.40    2.40
   1   6   2   17.80    2.90
   0   6   2 1348.37   70.59
   0   6   2 1380.06   67.49
   0   6   2 1360.06   67.79
   0   6   2 1363.66   68.79
   1  -6  -2   13.20    4.10
   1  -6  -2   12.00    3.80
  -1   6   2   11.90    4.00
  -1   6   2   13.00    3.30
  -1   6   2   11.10    4.50
   2  -6  -2   25.20    4.00
   2  -6  -2   29.60    5.30
   2  -6  -2   11.90    4.00
  -2   6   2   17.30    4.00
  -2   6   2   24.60    4.10
  -2   6   2   20.50    4.00
   3  -6  -2  149.88    9.90
   3  -6  -2  130.29   10.40
   3  -6  -2  155.78   10.60
  -3   6   2  154.28   10.70
  -3   6   2  136.79   10.10
  -3   6   2  136.19   10.40
  -3   6   2  161.98   12.00
   4  -6  -2    8.60    3.30
   4  -6  -2   -1.00    2.80
   4  -6  -2    1.40    2.70
  -4   6   2    2.50    3.10
  -4   6   2    3.00    3.60
  -4   6   2   -0.40    3.10
   5  -6  -2   12.80    3.70
   5  -6  -2   11.60    4.20
  -5   6   2    7.70    3.60
  -5   6   2    7.60    4.40
  -5   6   2   11.10    3.60
  -5   6   2    8.10    3.50
   6  -6  -2   10.80    3.60
  -6   6   2    9.30    3.60
  -6   6   2   13.70    1.50
  -6   6   2   11.50    2.20
  -6   6   2   14.60    4.00
  -6   6   2   12.80    4.00
  -6   6   2    8.40    4.20
   7  -6  -2  187.48   13.10
  -7   6   2  187.88    9.90
  -7   6   2  180.08   13.10
  -7   6   2  184.88   10.30
  -7   6   2  177.38   12.80
   8  -6  -2   37.40    6.60
  -8   6   2   40.20    3.70
  -8   6   2   41.80    4.20
  -8   6   2   43.60    6.50
  -8   6   2   52.59    7.10
   9  -6  -2   -2.70    4.10
  -9   6   2    4.60    2.60
  -9   6   2    2.80    1.90
  -9   6   2   -1.00    3.60
  10  -6  -2   14.10    5.40
 -10   6   2    9.90    3.30
 -10   6   2   11.20    5.00
 -10   6   2   14.00    2.70
  11  -6  -2   78.79   10.60
 -11   6   2   76.39    9.80
 -11   6   2   77.19    6.20
 -11   6   2   75.59    7.10
  12  -6  -2  216.88   17.50
 -12   6   2  229.08   13.30
 -12   6   2  219.18   14.30
  13  -6  -2   -4.30    5.50
 -13   6   2    8.70    3.10
 -13   6   2    2.40    3.70
  14  -6  -2   35.90    8.40
 -14   6   2   43.70    6.50
 -14   6   2   51.59    6.40
  15  -6  -2   12.20    7.60
 -15   6   2    1.30    3.20
 -16  -5  -2   10.70    4.30
  16   5   2   10.90    6.30
 -15  -5  -2    7.60    4.70
  15   5   2   15.20    6.00
 -14  -5  -2   12.70    4.50
  14   5   2    5.40    5.70
  14   5   2   10.70    5.70
 -13  -5  -2   60.99    7.10
  13   5   2   66.59    9.50
  13   5   2   89.69   10.80
  13   5   2   64.29    7.30
 -12  -5  -2    8.50    4.40
 -12  -5  -2   13.90    3.80
  12   5   2   14.60    6.20
  12   5   2   13.50    5.70
  12   5   2   13.20    3.90
 -11  -5  -2   68.09    6.80
 -11  -5  -2   77.99    8.80
  11   5   2   60.19    9.10
  11   5   2   65.49    6.70
  11   5   2   61.19    8.70
  10   5   2  104.89    8.30
  -9  -5  -2   17.40    4.40
  -9  -5  -2   14.10    3.50
   9   5   2   24.00    6.20
   9   5   2   11.30    3.20
  -8  -5  -2  364.96   20.90
  -8  -5  -2  349.47   19.90
   8   5   2  367.96   21.60
   8   5   2  358.16   20.00
   8   5   2  370.56   23.10
  -7  -5  -2   26.70    3.70
  -7  -5  -2   18.90    4.00
   7   5   2   16.20    3.10
   7   5   2    8.60    3.70
   7   5   2   16.30    5.10
  -6  -5  -2   74.99    6.20
  -6  -5  -2   84.79    6.80
   6   5   2   64.39    7.80
   6   5   2   78.89    7.40
   6   5   2   78.39    6.60
  -5  -5  -2   22.90    3.40
   5   5   2   19.50    3.20
  -4  -5  -2    3.00    2.20
  -4  -5  -2    0.80    2.50
   4   5   2    4.60    4.70
   4   5   2    4.00    3.00
   4   5   2    3.50    2.20
  -3  -5  -2  492.75   24.90
  -3  -5  -2  486.55   25.20
   3   5   2  468.25   27.40
   3   5   2  482.05   26.30
   3   5   2  483.85   25.00
  -2  -5  -2    9.80    1.90
  -2  -5  -2    7.10    1.90
   2   5   2    4.10    3.80
   2   5   2    5.90    2.30
  -1  -5  -2  285.07   14.90
  -1  -5  -2  236.08   13.00
  -1  -5  -2  250.67   12.90
   1   5   2  237.18   15.90
   1   5   2  253.17   13.20
   1   5   2  251.37   13.60
   0  -5  -2    2.30    2.40
   0  -5  -2    3.60    2.90
   0   5   2    2.70    1.20
   0   5   2    3.70    2.00
   0   5   2    6.20    3.70
   0   5   2    3.40    1.40
   1  -5  -2  244.58   14.80
   1  -5  -2  251.87   14.60
  -1   5   2  242.88   14.40
  -1   5   2  240.48   14.50
  -1   5   2  257.97   16.70
  -1   5   2  276.77   14.50
   2  -5  -2   11.00    2.90
   2  -5  -2    6.20    2.70
   2  -5  -2    0.60    2.80
  -2   5   2    7.10    2.60
  -2   5   2   10.80    3.50
  -2   5   2    8.60    3.10
  -2   5   2    7.00    3.00
   3  -5  -2  495.05   26.40
   3  -5  -2  500.35   26.80
  -3   5   2  505.05   26.80
  -3   5   2  468.65   27.10
  -3   5   2  472.05   26.60
  -3   5   2  520.15   26.80
   4  -5  -2    3.60    3.70
   4  -5  -2    2.30    3.20
   4  -5  -2    6.80    3.30
  -4   5   2    0.50    3.40
  -4   5   2    1.90    3.50
  -4   5   2    4.80    3.20
  -4   5   2    0.50    3.10
   5  -5  -2   12.70    3.90
   5  -5  -2   17.10    4.50
  -5   5   2   23.00    5.00
  -5   5   2   17.50    4.20
  -5   5   2   17.10    3.70
   6  -5  -2   77.49    7.30
  -6   5   2   72.69    7.10
  -6   5   2   79.49    8.20
  -6   5   2   64.69    4.90
  -6   5   2   73.29    7.20
  -6   5   2   70.69    7.40
  -6   5   2   71.49    4.30
   7  -5  -2   23.60    4.40
  -7   5   2   21.50    2.30
  -7   5   2   26.80    4.80
  -7   5   2   18.70    2.80
  -7   5   2   18.10    4.10
   8  -5  -2  330.87   19.70
  -8   5   2  315.07   16.50
  -8   5   2  295.87   19.00
  -8   5   2  324.87   17.20
  -8   5   2  302.17   19.40
   9  -5  -2   10.60    5.00
  -9   5   2   15.90    2.50
  -9   5   2   20.00    4.50
  -9   5   2    8.10    3.00
  -9   5   2   20.60    5.10
  10  -5  -2   74.99    9.90
 -10   5   2   65.39    5.50
 -10   5   2   78.69    6.90
 -10   5   2   55.99    8.30
  11  -5  -2   65.59    9.40
 -11   5   2   77.79    8.40
 -11   5   2   81.19    6.20
 -11   5   2   66.59    9.50
  12  -5  -2   10.40    6.60
 -12   5   2    4.50    2.90
 -12   5   2    6.20    3.40
  13  -5  -2   68.39   10.50
 -13   5   2   71.99    7.80
 -13   5   2   67.19    6.50
  14  -5  -2   12.80    7.30
 -14   5   2   18.10    5.00
 -14   5   2   21.30    4.20
  15  -5  -2    4.20    7.00
 -15   5   2    4.20    3.30
 -15   5   2    1.20    4.20
  16  -5  -2    4.60    7.10
 -16   5   2   11.00    4.10
 -16  -4  -2   15.80    4.80
  16   4   2   24.90    6.90
 -15  -4  -2   45.50    6.40
  15   4   2   39.00    8.00
 -14  -4  -2   50.69    6.70
  14   4   2   47.20    7.30
  14   4   2   59.89    9.10
  14   4   2   52.69    8.10
 -13  -4  -2   63.29    8.40
 -13  -4  -2   54.39    6.80
  13   4   2   63.29    6.90
  13   4   2   58.29    8.70
  13   4   2   53.39    8.70
 -12  -4  -2  222.38   14.80
 -12  -4  -2  210.48   15.80
  12   4   2  235.38   15.00
  12   4   2  236.68   17.10
  12   4   2  274.67   18.40
 -11  -4  -2   15.20    4.70
  11   4   2   22.90    6.20
  11   4   2   15.50    3.90
  11   4   2   11.00    5.20
 -10  -4  -2    5.90    3.70
  10   4   2    2.30    4.50
  10   4   2   -1.30    2.50
  10   4   2    8.40    4.50
  -9  -4  -2   44.90    5.90
   9   4   2   23.40    3.90
   9   4   2   23.00    5.60
   9   4   2   22.80    5.10
  -8  -4  -2    5.20    3.10
   8   4   2   -0.20    3.80
   8   4   2   -3.80    2.00
   8   4   2    3.80    3.50
  -7  -4  -2   43.80    5.40
   7   4   2   35.40    5.80
   7   4   2   37.00    4.10
   7   4   2   36.60    5.40
  -6  -4  -2   20.40    3.80
   6   4   2   14.50    4.50
   6   4   2   17.20    4.10
   6   4   2   15.20    2.90
  -5  -4  -2  355.16   18.60
  -5  -4  -2  337.37   19.20
   5   4   2  349.47   18.70
   5   4   2  343.97   19.60
  -4  -4  -2  497.65   24.80
  -4  -4  -2  466.15   25.30
   4   4   2  487.75   24.90
   4   4   2  463.35   26.70
   4   4   2  479.45   25.70
  -3  -4  -2  626.24   31.30
  -3  -4  -2  595.24   31.60
   3   4   2  638.84   34.10
   3   4   2  613.94   31.40
  -2  -4  -2 1080.39   52.79
  -2  -4  -2 1016.90   52.99
   2   4   2 1060.79   54.69
   2   4   2 1061.29   53.29
   2   4   2 1094.09   52.99
  -1  -4  -2  655.73   35.70
  -1  -4  -2  717.53   35.60
   1   4   2  759.02   36.10
   1   4   2  737.93   35.80
   0  -4  -2 1158.28   58.29
   0  -4  -2 1138.49   57.99
   0   4   2 1205.48   58.99
   0   4   2 1123.89   57.09
   1  -4  -2  652.13   33.50
   1  -4  -2  653.43   33.40
   1  -4  -2  634.24   33.10
  -1   4   2  600.54   33.10
  -1   4   2  700.23   34.10
   2  -4  -2 1027.50   53.39
   2  -4  -2 1007.00   53.49
   2  -4  -2 1052.69   53.59
  -2   4   2 1067.99   53.59
  -2   4   2 1090.69   53.59
  -2   4   2 1084.49   53.99
  -2   4   2 1071.99   53.69
   3  -4  -2  585.64   34.00
   3  -4  -2  661.93   34.30
   3  -4  -2  612.64   34.20
  -3   4   2  742.13   34.60
  -3   4   2  683.73   34.30
  -3   4   2  632.14   34.40
  -3   4   2  689.73   34.40
   4  -4  -2  540.65   27.00
   4  -4  -2  494.25   26.50
  -4   4   2  467.75   26.70
  -4   4   2  524.25   27.20
  -4   4   2  472.85   26.50
  -4   4   2  485.85   26.60
   5  -4  -2  331.87   19.20
  -5   4   2  316.87   18.80
  -5   4   2  315.87   18.20
  -5   4   2  335.17   16.60
  -5   4   2  340.47   19.60
  -5   4   2  337.27   19.10
  -5   4   2  330.97   16.90
   6  -4  -2   19.80    4.50
  -6   4   2   14.70    3.90
  -6   4   2   18.60    4.10
  -6   4   2   18.70    2.00
  -6   4   2   18.30    2.70
   7  -4  -2   32.40    5.50
  -7   4   2   32.10    5.20
  -7   4   2   33.10    3.20
  -7   4   2   37.60    5.20
  -7   4   2   46.40    4.10
   8  -4  -2    5.80    4.40
  -8   4   2    4.90    3.80
  -8   4   2    7.70    2.60
  -8   4   2    3.10    3.40
  -8   4   2    1.60    2.60
   9  -4  -2   35.70    6.80
  -9   4   2   33.60    3.60
  -9   4   2   30.00    5.40
  -9   4   2   35.30    4.60
  -9   4   2   33.30    6.00
  10  -4  -2   -1.20    4.90
 -10   4   2   -1.70    3.30
 -10   4   2   -3.10    2.80
 -10   4   2    1.20    2.80
 -10   4   2    2.00    2.20
  11  -4  -2   19.10    6.50
 -11   4   2   18.70    5.80
 -11   4   2   17.50    3.30
 -11   4   2   15.30    4.30
  12  -4  -2  203.78   17.80
 -12   4   2  226.38   17.00
 -12   4   2  223.18   14.70
 -12   4   2  230.88   13.60
  13  -4  -2   65.09   10.10
 -13   4   2   69.49    7.90
 -13   4   2   59.59    6.30
  14  -4  -2   54.69   10.40
 -14   4   2   56.99    6.40
 -14   4   2   60.09    7.80
  15  -4  -2   61.09   10.90
 -15   4   2   49.00    7.60
 -15   4   2   51.49    6.30
  16  -4  -2   13.60    8.60
 -16   4   2   15.00    4.30
 -16  -3  -2   20.80    5.00
  16   3   2    5.10    5.40
 -15  -3  -2   -0.20    3.10
  15   3   2   -4.30    4.50
  14   3   2   -0.40    3.30
  14   3   2    3.00    5.00
 -13  -3  -2  227.08   16.90
  13   3   2  264.87   17.40
  13   3   2  250.17   17.70
 -12  -3  -2   74.69    7.80
 -12  -3  -2   75.99   11.20
  12   3   2   85.49    9.70
  12   3   2  104.49   10.20
  12   3   2   73.89    7.40
 -11  -3  -2    4.90    3.20
 -11  -3  -2    4.20    3.80
  11   3   2    3.20    4.70
  11   3   2    6.30    3.20
  11   3   2    4.10    4.40
 -10  -3  -2    5.80    3.80
 -10  -3  -2    9.90    3.30
  10   3   2    8.00    4.60
  10   3   2    6.70    4.20
  10   3   2    6.70    2.70
  -9  -3  -2  158.78   10.20
  -9  -3  -2  150.68   10.70
   9   3   2  152.18   12.10
   9   3   2  149.29   11.50
   9   3   2  142.79    9.60
  -8  -3  -2   88.59    7.50
  -8  -3  -2   89.19    6.90
   8   3   2   85.09    6.60
   8   3   2   94.69    8.70
  -7  -3  -2   38.20    4.80
  -7  -3  -2   33.20    4.20
   7   3   2   44.00    5.50
   7   3   2   38.40    4.10
   7   3   2   41.80    5.50
  -6  -3  -2  433.46   24.10
  -6  -3  -2  462.75   23.70
   6   3   2  441.66   24.50
   6   3   2  460.25   25.90
   6   3   2  434.16   23.50
  -5  -3  -2   77.19    5.70
  -5  -3  -2   76.19    6.10
   5   3   2   80.29    6.70
   5   3   2   69.99    5.40
   5   3   2   58.29    6.40
  -4  -3  -2   10.80    2.60
  -4  -3  -2    9.00    2.10
   4   3   2    5.30    2.60
   4   3   2    8.30    2.00
   4   3   2    7.70    2.90
  -3  -3  -2  893.01   45.70
  -3  -3  -2  925.51   45.50
   3   3   2  888.31   45.90
   3   3   2  923.81   45.50
  -2  -3  -2  395.76   20.20
  -2  -3  -2  385.96   20.50
   2   3   2  424.06   20.70
   2   3   2  391.36   20.30
  -1  -3  -2   24.70    2.00
  -1  -3  -2   16.50    1.90
   1   3   2   19.00    2.00
   1   3   2   23.50    2.40
   0   3   2  439.26   22.60
   0   3   2  482.65   23.40
   0   3   2  445.06   22.60
   1  -3  -2   20.20    2.90
   1  -3  -2   27.70    3.80
   1  -3  -2   27.40    3.50
  -1   3   2   25.80    3.20
  -1   3   2   23.60    2.90
  -1   3   2   23.30    2.90
   2  -3  -2  350.16   20.60
   2  -3  -2  386.36   20.70
   2  -3  -2  410.96   20.80
  -2   3   2  394.36   20.90
  -2   3   2  400.26   20.70
  -2   3   2  407.06   20.70
  -2   3   2  394.56   20.70
   3  -3  -2  928.31   47.80
   3  -3  -2  922.71   47.60
  -3   3   2  955.10   47.70
  -3   3   2  982.30   47.90
  -3   3   2  930.91   47.40
  -3   3   2  919.51   48.50
   4  -3  -2    7.80    2.90
  -4   3   2   11.40    3.20
  -4   3   2    9.10    1.10
  -4   3   2    6.60    1.50
  -4   3   2    9.30    3.20
  -4   3   2    6.80    2.40
  -4   3   2    9.80    2.60
   5  -3  -2   85.59    7.90
  -5   3   2   73.79    6.90
  -5   3   2   73.59    5.30
  -5   3   2   75.69    4.70
  -5   3   2   85.79    6.80
   6  -3  -2  460.55   25.10
  -6   3   2  419.56   23.90
  -6   3   2  429.36   22.40
  -6   3   2  454.65   23.00
   7  -3  -2   38.50    6.30
  -7   3   2   55.39    6.40
  -7   3   2   36.70    4.40
   8  -3  -2  105.09    9.80
  -8   3   2   87.89    6.20
  -8   3   2   91.99    8.00
  -8   3   2  108.09    7.50
   9  -3  -2  132.19   14.00
  -9   3   2  153.08   10.00
  -9   3   2  146.89    8.90
  10  -3  -2    8.80    1.60
  10  -3  -2    7.20    6.10
  10  -3  -2    7.90    1.90
 -10   3   2   13.90    3.70
 -10   3   2    7.50    2.60
  11  -3  -2    1.80    1.60
  11  -3  -2    1.70    1.90
  11  -3  -2    5.90    5.70
 -11   3   2    2.00    2.60
 -11   3   2    3.30    3.30
  12  -3  -2   84.69   11.70
  12  -3  -2   80.19    5.70
  12  -3  -2   82.59    5.40
 -12   3   2   94.39    7.50
 -12   3   2  100.19    8.80
  13  -3  -2  239.38   12.80
  13  -3  -2  269.67   20.30
 -13   3   2  227.48   16.10
 -13   3   2  238.98   14.90
  14  -3  -2   -6.10    6.40
 -14   3   2    0.40    3.90
 -14   3   2   -1.60    2.80
  15  -3  -2   -2.70    6.30
 -15   3   2   -4.70    4.00
 -15   3   2    2.20    3.20
  16  -3  -2   -4.60    7.00
 -16   3   2    7.50    3.80
  16   2   2    7.20    5.50
  15   2   2    1.50    5.20
  15   2   2   -4.10    3.10
 -14  -2  -2   97.69    9.10
  14   2   2   87.99    8.40
  14   2   2   85.59   10.20
 -13  -2  -2  253.57   17.10
 -13  -2  -2  250.37   15.90
  13   2   2  240.48   17.40
  13   2   2  239.98   15.10
 -12  -2  -2  149.29   11.10
 -12  -2  -2  137.29   12.00
  12   2   2  165.18   13.10
  12   2   2  144.59   10.50
 -11  -2  -2    8.90    3.40
 -11  -2  -2    7.00    4.20
  11   2   2   10.00    3.30
  11   2   2    6.40    4.50
 -10  -2  -2   24.30    4.20
 -10  -2  -2   27.50    4.90
  10   2   2   14.00    4.80
  10   2   2   25.00    5.10
  10   2   2   22.40    3.80
  -9  -2  -2   48.40    5.70
  -9  -2  -2   42.20    4.90
   9   2   2   51.99    6.50
   9   2   2   49.70    4.90
  -8  -2  -2   23.60    3.60
  -8  -2  -2   23.70    4.10
   8   2   2   25.40    4.70
   8   2   2   24.30    4.50
  -7  -2  -2   65.49    6.40
  -7  -2  -2   73.39    5.80
   7   2   2   72.39    5.70
   7   2   2   76.39    7.20
   7   2   2   77.39    7.30
  -6  -2  -2   53.59    4.80
  -6  -2  -2   48.20    5.20
   6   2   2   59.59    5.80
   6   2   2   50.79    5.50
   6   2   2   47.90    4.60
  -5  -2  -2    1.00    2.10
  -5  -2  -2    0.10    2.20
   5   2   2    1.30    1.80
  -4  -2  -2  297.67   16.00
  -4  -2  -2  296.37   15.60
   4   2   2  291.67   15.50
   4   2   2  289.87   16.20
  -3  -2  -2   10.40    2.10
  -3  -2  -2   17.50    2.10
   3   2   2   16.10    2.00
   3   2   2   16.20    2.50
  -2  -2  -2  619.34   30.60
  -2  -2  -2  579.44   30.70
   2   2   2  605.44   30.80
   2   2   2  634.54   30.60
  -1  -2  -2  770.32   39.40
   1   2   2  792.32   39.50
   1   2   2  820.42   39.40
   0  -2  -2  234.78   12.50
   0  -2  -2  248.48   12.40
   0  -2  -2  220.08   11.60
   0   2   2  243.48   12.40
   0   2   2  229.48   11.70
   1  -2  -2  800.82   41.50
   1  -2  -2  830.92   41.60
   1  -2  -2  850.11   41.50
  -1   2   2  855.11   41.50
  -1   2   2  783.52   41.60
  -1   2   2  848.12   41.50
   2  -2  -2  622.24   32.20
   2  -2  -2  591.34   32.40
  -2   2   2  636.64   32.20
  -2   2   2  677.03   32.40
  -2   2   2  646.14   32.60
   3  -2  -2   11.20    3.00
  -3   2   2   19.70    2.80
  -3   2   2   16.80    3.20
  -3   2   2   16.40    1.30
  -3   2   2   15.00    1.50
  -3   2   2   11.10    2.30
   4  -2  -2  296.27   16.70
  -4   2   2  286.97   15.90
  -4   2   2  297.27   14.90
  -4   2   2  291.57   15.20
   5  -2  -2   -1.40    1.20
   5  -2  -2    2.20    1.20
   5  -2  -2    7.20    3.90
  -5   2   2    2.50    1.40
  -5   2   2    2.90    2.00
   6  -2  -2   39.50    3.90
   6  -2  -2   44.40    6.60
   6  -2  -2   50.39    3.40
  -6   2   2   48.00    3.90
  -6   2   2   53.79    4.80
   7  -2  -2   76.49    4.80
   7  -2  -2   85.79    8.50
   7  -2  -2   74.19    5.40
  -7   2   2   77.29    6.40
  -7   2   2   76.39    5.40
   8  -2  -2   29.90    3.40
   8  -2  -2   37.80    6.10
   8  -2  -2   27.50    2.70
  -8   2   2   27.30    4.10
  -8   2   2   23.10    3.10
   9  -2  -2   50.39    4.00
   9  -2  -2   52.59    4.90
   9  -2  -2   58.29    8.10
  -9   2   2   55.79    5.80
  -9   2   2   52.49    4.80
  10  -2  -2   24.20    3.00
  10  -2  -2   27.70    3.90
 -10   2   2   30.40    3.80
  11  -2  -2   24.20    6.90
  11  -2  -2   13.20    2.60
  11  -2  -2   14.20    3.40
 -11   2   2   13.50    4.50
 -11   2   2    7.50    3.00
  12  -2  -2  144.29    8.80
  12  -2  -2  137.29   14.70
 -12   2   2  153.28   11.60
 -12   2   2  141.49   10.10
  13  -2  -2  250.17   14.00
  13  -2  -2  245.68   14.80
  13  -2  -2  240.08   20.40
 -13   2   2  256.77   17.30
 -13   2   2  255.67   16.70
  14  -2  -2   88.59    7.30
  14  -2  -2   84.59    6.30
  14  -2  -2   73.79   11.60
 -14   2   2   75.89   11.20
 -14   2   2   79.59    8.00
  15  -2  -2    3.40    2.40
  15  -2  -2   -2.30    7.50
  15  -2  -2    4.10    2.80
 -15   2   2    2.80    3.40
 -15   2   2    4.80    4.60
  16  -2  -2   -5.50    6.70
  16  -2  -2    5.00    2.40
 -16  -1  -2    4.80    4.20
  16   1   2    3.40    3.80
  16   1   2   10.60    5.50
 -15  -1  -2   17.30    4.70
  15   1   2   18.20    5.60
  15   1   2    9.00    3.90
 -14  -1  -2   13.90    4.10
 -14  -1  -2    8.20    4.90
  14   1   2    6.90    3.60
  14   1   2    5.40    4.70
 -13  -1  -2   25.20    4.90
 -13  -1  -2   16.20    5.10
  13   1   2   22.00    4.20
  13   1   2   29.30    6.10
 -12  -1  -2   -0.70    3.60
 -12  -1  -2    0.20    3.40
  12   1   2    2.30    2.90
  12   1   2    5.50    4.90
 -11  -1  -2   -1.00    2.90
  11   1   2   19.80    5.10
  11   1   2    9.00    3.00
 -10  -1  -2   17.60    3.60
 -10  -1  -2   23.50    4.70
  10   1   2   18.00    4.90
  10   1   2   18.60    3.40
  -9  -1  -2   -2.00    2.50
  -9  -1  -2    3.20    2.30
   9   1   2    0.60    3.30
   9   1   2    1.60    2.00
   9   1   2   -5.40    2.60
  -8  -1  -2  164.68   10.70
  -8  -1  -2  151.58    9.70
   8   1   2  154.58    9.50
   8   1   2  153.48   10.30
   8   1   2  146.79   10.90
  -7  -1  -2   30.80    3.80
  -7  -1  -2   40.40    5.10
   7   1   2   36.20    3.90
   7   1   2   38.00    5.20
  -6  -1  -2  760.12   39.40
  -6  -1  -2  765.82   38.80
   6   1   2  747.43   39.60
   6   1   2  776.22   38.70
  -5  -1  -2    5.60    2.30
  -4  -1  -2  364.46   19.10
  -4  -1  -2  361.36   19.50
   4   1   2  373.36   19.70
   4   1   2  378.56   19.10
  -3  -1  -2  235.28   12.00
  -3  -1  -2  226.48   12.30
   3   1   2  221.98   12.40
   3   1   2  224.98   12.00
  -2  -1  -2 5369.06  277.07
  -2  -1  -2 4965.70  285.87
  -2  -1  -2 5336.37  280.07
   2   1   2 5122.29  286.07
   2   1   2 5725.03  280.87
   2   1   2 5925.61  279.17
  -1  -1  -2    1.80    0.80
   1   1   2    1.90    0.90
   0  -1  -2  207.98   10.90
   0  -1  -2  224.58   10.80
   0  -1  -2  229.58   11.20
   0  -1  -2  205.78   10.80
   0   1   2  202.08   10.90
   0   1   2  224.48   10.80
   0   1   2  217.88   10.80
   1  -1  -2    4.80    1.60
   1  -1  -2    1.50    1.10
  -1   1   2    0.80    1.10
  -1   1   2    1.10    1.00
  -1   1   2    2.40    0.40
  -1   1   2    1.70    1.40
   2  -1  -2 5276.07  256.47
   2  -1  -2 4778.32  250.17
  -2   1   2 5171.18  250.67
  -2   1   2 4698.63  249.58
  -2   1   2 4998.80  255.57
   3  -1  -2  230.78   11.60
   3  -1  -2  215.08   11.40
   3  -1  -2  229.98   13.90
  -3   1   2  228.68   11.50
   4  -1  -2  364.26   18.70
   4  -1  -2  378.56   19.10
  -4   1   2  361.76   19.30
  -4   1   2  384.26   18.90
   5  -1  -2    7.80    2.10
   5  -1  -2    6.30    1.40
  -5   1   2    7.80    1.70
  -5   1   2    8.10    2.40
   6  -1  -2  756.72   38.20
   6  -1  -2  777.82   38.80
  -6   1   2  775.72   39.20
  -6   1   2  747.43   39.30
   7  -1  -2   44.80    3.80
   7  -1  -2   47.80    4.70
  -7   1   2   60.29    5.40
  -7   1   2   34.80    3.80
   8  -1  -2  146.19    8.40
   8  -1  -2  135.69   10.80
  -8   1   2  142.69    9.90
  -8   1   2  151.08    8.90
   9  -1  -2   -2.10    3.00
   9  -1  -2   -0.40    1.60
  -9   1   2    0.20    1.90
  -9   1   2    1.60    2.60
  10  -1  -2   10.00    3.40
  10  -1  -2   16.60    2.70
 -10   1   2    9.00    3.00
 -10   1   2   18.70    4.10
  11  -1  -2    1.90    3.10
  11  -1  -2    1.50    2.10
 -11   1   2   11.50    4.00
 -11   1   2    2.50    2.60
  12  -1  -2   -1.30    3.20
  12  -1  -2   -1.70    2.20
 -12   1   2    0.80    3.80
 -12   1   2    0.30    2.80
  13  -1  -2   13.70    3.10
  13  -1  -2   16.20    4.30
 -13   1   2    7.20    4.70
 -13   1   2   29.50    4.80
  14  -1  -2    9.80    3.80
  14  -1  -2    6.20    2.80
 -14   1   2    3.50    4.30
 -14   1   2    7.70    3.60
  15  -1  -2    6.00    3.00
  15  -1  -2    4.70    7.80
  15  -1  -2    9.90    3.60
 -15   1   2    1.00    4.40
  16  -1  -2   13.00    4.00
  16  -1  -2   12.50    8.70
  16  -1  -2    6.00    2.90
 -16   1   2    9.30    3.80
 -16   0  -2   -2.30    3.40
 -15   0  -2   11.80    4.00
  15   0   2    2.30    3.20
  15   0   2    5.60    4.50
 -14   0  -2   89.79    9.20
 -14   0  -2  104.49   10.60
  14   0   2  103.29    8.40
  14   0   2  125.49   10.90
 -13   0  -2   37.40    7.10
 -13   0  -2   26.60    5.00
  13   0   2   39.40    6.60
  13   0   2   35.40    4.90
 -12   0  -2   11.60    3.80
 -12   0  -2    9.60    4.20
  12   0   2   11.70    4.60
  12   0   2    6.00    3.10
 -11   0  -2   29.90    4.50
 -11   0  -2   32.30    5.40
  11   0   2   36.80    4.40
  11   0   2   26.10    5.60
 -10   0  -2  137.29    9.30
 -10   0  -2  135.79   10.20
  10   0   2  144.09   10.80
  10   0   2  130.79    8.90
  -9   0  -2   64.89    5.60
  -9   0  -2   65.69    6.60
   9   0   2   54.19    5.10
   9   0   2   63.09    6.60
  -8   0  -2   98.09    7.70
  -8   0  -2   92.79    6.80
   8   0   2   97.79    6.60
   8   0   2   95.09    8.10
  -7   0  -2  315.57   17.60
  -7   0  -2  347.97   18.40
   7   0   2  317.97   17.40
  -6   0  -2  129.09    8.30
  -6   0  -2  152.18    9.10
   6   0   2  130.09    8.20
  -5   0  -2  163.68   10.30
   5   0   2  168.88    9.70
   5   0   2  199.98   10.70
  -4   0  -2  799.82   41.20
  -4   0  -2  846.02   40.90
   4   0   2  806.42   40.90
   4   0   2  817.52   41.40
  -3   0  -2  626.54   30.70
  -3   0  -2  609.14   31.00
   3   0   2  611.74   31.00
   3   0   2  604.34   30.70
   2   0   2 8861.21  445.46
  -1   0  -2 3948.20  196.88
   1   0   2 3502.85  195.58
  -1   0   2 4223.88  195.38
  -1   0   2 3315.77  194.88
   2   0  -2 3120.69  157.88
   2   0  -2 3059.29  157.78
  -2   0   2 3075.09  158.18
  -2   0   2 2929.61  156.98
  -2   0   2 2783.12  162.78
   3   0  -2  669.63   33.10
   3   0  -2  655.63   33.40
  -3   0   2  634.94   33.50
  -3   0   2  695.23   33.20
   4   0  -2  771.62   40.60
   4   0  -2  851.01   41.10
  -4   0   2  836.82   40.80
  -4   0   2  802.52   41.20
   5   0  -2  178.58   10.10
   5   0  -2  162.88    9.20
  -5   0   2  174.28    9.50
  -5   0   2  160.68   10.10
   6   0  -2   86.09    5.60
   6   0  -2   77.69    6.70
  -6   0   2   85.89    7.00
  -6   0   2   85.99    6.00
   7   0  -2  305.37   16.70
   7   0  -2  311.77   17.70
  -7   0   2  321.57   17.10
  -7   0   2  325.27   17.90
   8   0  -2   91.89    7.60
   8   0  -2  100.39    6.40
  -8   0   2   97.09    6.90
  -8   0   2   98.59    7.90
   9   0  -2   65.09    6.40
   9   0  -2   57.89    4.90
  -9   0   2   51.69    5.20
  -9   0   2   68.89    7.80
  10   0  -2  148.09    9.20
  10   0  -2  161.28   10.80
 -10   0   2  139.99    9.70
 -10   0   2  140.19   10.80
  11   0  -2   28.30    3.80
  11   0  -2   30.10    5.30
 -11   0   2   40.10    4.80
 -11   0   2   35.40    5.80
  12   0  -2    4.00    4.10
  12   0  -2    6.20    2.80
 -12   0   2    6.50    3.30
 -12   0   2    5.00    4.30
  13   0  -2   35.40    4.40
  13   0  -2   26.90    5.60
 -13   0   2   30.90    6.30
  14   0  -2  138.59   10.60
  14   0  -2  103.89    8.50
 -14   0   2  120.39   11.20
  15   0  -2   12.50    4.60
  15   0  -2    5.00    3.00
 -15   0   2    7.50    3.90
  16   0  -2    3.50    3.60
  16   0  -2    3.10    2.90
 -16   0   2    2.50    3.60
 -16   1  -2   66.89    7.90
  16  -1   2   65.69    7.80
  16  -1   2   61.09    6.60
 -15   1  -2   43.30    6.40
  15  -1   2   43.70    5.40
  15  -1   2   42.90    6.50
 -14   1  -2   34.20    6.20
 -14   1  -2   29.50    4.90
  14  -1   2   26.60    5.30
  14  -1   2   17.70    4.00
 -13   1  -2   65.89    8.00
 -13   1  -2   55.89    6.50
  13  -1   2   71.19    8.00
  13  -1   2   61.09    6.00
 -12   1  -2   -1.30    2.80
 -12   1  -2    4.90    3.80
  12  -1   2    3.60    2.70
  12  -1   2    1.10    3.80
 -11   1  -2  140.19    9.60
 -11   1  -2  122.29   10.40
  11  -1   2  141.59   10.60
  11  -1   2  134.29    9.00
 -10   1  -2  100.79    7.50
 -10   1  -2   99.59    8.40
  10  -1   2   94.89    8.80
  10  -1   2  110.59    7.30
  -9   1  -2  108.69    7.60
   9  -1   2  109.09    7.30
   9  -1   2  117.69    8.90
  -8   1  -2   67.09    6.10
  -8   1  -2   73.69    5.60
   8  -1   2   61.79    5.10
   8  -1   2   72.09    6.50
  -7   1  -2  561.74   28.90
  -7   1  -2  557.24   29.50
   7  -1   2  547.05   29.60
   7  -1   2  574.14   28.70
  -6   1  -2  151.18   10.00
  -6   1  -2  157.88    9.70
   6  -1   2  159.38   10.20
   6  -1   2  171.08    9.30
  -5   1  -2  380.76   20.60
  -5   1  -2  400.36   20.20
   5  -1   2  402.36   20.70
   5  -1   2  380.96   20.10
  -4   1  -2  605.14   29.50
  -4   1  -2  574.44   29.80
   4  -1   2  586.74   29.90
   4  -1   2  578.74   29.50
  -3   1  -2 1979.20  123.59
  -3   1  -2 2077.49  125.19
  -3   1  -2 2140.69  120.49
   3  -1   2 2191.88  118.39
   3  -1   2 2046.60  118.89
  -2   1  -2 6682.63  345.47
  -1   1  -2  744.93   36.80
   1  -1   2  728.33   36.80
   1   1  -2  782.32   38.00
  -1  -1   2  753.42   38.20
  -1  -1   2  747.53   38.90
   2   1  -2 6409.26  336.17
  -2  -1   2 6403.96  336.17
  -3  -1   2 2389.16  118.19
   4   1  -2  633.34   31.20
   4   1  -2  582.24   30.50
   4   1  -2  619.14   31.00
  -4  -1   2  586.14   30.50
  -4  -1   2  609.54   31.20
  -4  -1   2  608.54   31.00
   5   1  -2  377.76   21.00
   5   1  -2  410.36   20.30
   5   1  -2  398.46   20.80
  -5  -1   2  395.36   21.20
  -5  -1   2  377.76   20.70
   6   1  -2  155.38    9.90
   6   1  -2  157.28   10.40
   6   1  -2  154.38    9.20
  -6  -1   2  156.88    9.40
  -6  -1   2  161.68   10.50
   7   1  -2  723.93   35.60
   7   1  -2  703.23   36.60
  -7  -1   2  685.83   35.80
  -7  -1   2  676.43   36.60
   8   1  -2   98.19    6.40
  -8  -1   2   79.39    6.60
   9   1  -2  111.59    8.60
   9   1  -2   98.29    7.00
  -9  -1   2  104.39    7.60
  -9  -1   2  102.59    8.40
  10   1  -2   95.09    7.20
  10   1  -2  113.99    9.20
 -10  -1   2   92.69    8.80
 -10  -1   2  105.19    7.90
  11   1  -2  142.29   11.20
  11   1  -2  143.09    9.30
 -11  -1   2  130.89   11.00
  12   1  -2   12.20    4.30
  12   1  -2    3.60    2.80
  13   1  -2   72.59    8.00
  13   1  -2   60.19    6.20
 -13  -1   2   66.99    6.90
 -13  -1   2   62.59    9.30
  14   1  -2   29.10    4.50
  14   1  -2   38.40    6.50
 -14  -1   2   30.50    5.10
 -14  -1   2   27.90    6.20
  15   1  -2   39.00    6.80
  15   1  -2   35.30    5.00
 -15  -1   2   45.90    6.20
 -16  -1   2   68.19    7.90
 -16   2  -2   15.30    4.80
  16  -2   2   19.90    9.00
  16  -2   2   15.20    4.30
  16  -2   2   15.00    3.60
 -15   2  -2   61.59    7.20
  15  -2   2   58.49    5.80
  15  -2   2   45.80    6.30
  15  -2   2   59.99   10.60
 -14   2  -2   56.49    6.70
 -14   2  -2   67.09    8.20
  14  -2   2   66.39   10.30
  14  -2   2   53.29    6.40
  14  -2   2   50.79    5.50
 -13   2  -2  101.29    9.50
 -13   2  -2   79.99    7.70
  13  -2   2   82.49    8.00
  13  -2   2   84.79    7.00
 -12   2  -2   44.50    5.50
 -12   2  -2   46.90    6.50
  12  -2   2   48.30    6.10
 -11   2  -2   38.30    4.70
 -11   2  -2   30.70    5.50
  11  -2   2   35.40    4.10
  11  -2   2   38.80    5.40
 -10   2  -2  180.68   11.30
 -10   2  -2  153.78   10.20
  10  -2   2  160.58   10.80
  10  -2   2  158.98    9.80
  -9   2  -2   -1.10    1.90
  -9   2  -2   -0.10    2.50
   9  -2   2    2.10    1.90
   9  -2   2    1.60    2.80
  -8   2  -2  387.56   20.80
  -8   2  -2  376.26   21.40
   8  -2   2  413.36   20.60
   8  -2   2  389.76   21.40
  -7   2  -2   49.10    5.00
  -7   2  -2   53.29    4.60
   7  -2   2   57.79    5.20
   7  -2   2   43.60    4.20
  -6   2  -2   59.19    5.40
  -6   2  -2   59.19    4.80
   6  -2   2   55.19    5.20
   6  -2   2   65.39    4.60
  -5   2  -2  373.06   19.20
  -5   2  -2  364.96   18.80
   5  -2   2  353.56   18.70
   5  -2   2  369.26   19.20
  -4   2  -2  550.74   26.90
  -4   2  -2  540.55   27.20
  -4   2  -2  476.05   27.00
   4  -2   2  557.24   27.20
   4  -2   2  550.34   27.80
   4  -2   2  556.14   26.80
   4  -2   2  509.65   27.60
  -3   2  -2   15.30    2.30
  -3   2  -2   12.40    1.80
  -3   2  -2   10.10    1.60
  -3   2  -2    7.50    2.50
   3  -2   2    7.70    1.70
   3  -2   2    8.20    1.50
   3  -2   2   12.20    2.60
   3  -2   2   10.10    2.30
  -2   2  -2   -0.20    1.50
  -2   2  -2    0.40    1.20
  -2   2  -2    0.70    1.60
  -2   2  -2    5.90    2.20
  -2   2  -2    1.90    1.20
  -2   2  -2    0.80    1.60
   2  -2   2    1.50    2.00
   2  -2   2   -0.40    1.30
   2  -2   2    0.30    1.10
   2  -2   2    0.50    1.70
  -1   2  -2  914.11   48.90
  -1   2  -2 1025.60   49.30
  -1   2  -2 1026.30   48.60
  -1   2  -2  989.00   48.90
   1  -2   2  966.10   49.30
   1  -2   2  963.00   48.50
   1  -2   2  979.80   48.90
   0   2  -2    5.60    2.20
   0   2  -2    4.70    1.30
   0   2  -2    6.50    1.60
   0   2  -2    4.00    1.50
   0  -2   2    6.90    2.80
   0  -2   2    7.20    1.10
   0  -2   2    4.70    2.00
   0  -2   2    4.70    1.60
   1   2  -2 1009.80   49.60
   1   2  -2 1013.30   50.19
   1   2  -2  963.30   49.20
  -1  -2   2  986.70   49.60
  -1  -2   2 1000.50   50.29
   2   2  -2    0.40    1.30
   2   2  -2   -1.60    2.10
   2   2  -2    0.90    2.50
  -2  -2   2   -3.20    1.80
  -2  -2   2    1.30    1.30
  -2  -2   2    1.00    2.30
   3   2  -2    6.50    2.50
   3   2  -2   13.10    1.90
   3   2  -2    9.90    2.70
  -3  -2   2    7.40    1.70
  -3  -2   2    6.30    2.40
  -3  -2   2   10.40    2.80
   4   2  -2  570.14   28.60
   4   2  -2  547.75   29.30
   4   2  -2  584.34   29.60
  -4  -2   2  556.24   29.30
  -4  -2   2  555.74   29.50
  -4  -2   2  561.04   28.60
   5   2  -2  352.06   18.40
   5   2  -2  350.86   19.50
   5   2  -2  355.56   19.40
  -5  -2   2  343.67   18.50
  -5  -2   2  341.47   19.30
  -5  -2   2  357.76   19.30
   6   2  -2   76.39    7.20
   6   2  -2   55.49    5.10
   6   2  -2   64.99    6.40
  -6  -2   2   63.19    6.20
  -6  -2   2   66.19    6.70
  -6  -2   2   67.29    5.50
   7   2  -2   51.99    6.20
   7   2  -2   48.60    4.70
   7   2  -2   73.79    7.10
  -7  -2   2   57.79    6.40
  -7  -2   2   54.89    5.00
   8   2  -2  394.66   22.30
   8   2  -2  393.56   21.50
   8   2  -2  411.86   22.90
  -8  -2   2  421.16   26.30
  -8  -2   2  408.86   21.70
   9   2  -2    1.80    3.20
   9   2  -2   -1.00    1.90
   9   2  -2   -1.20    2.70
  -9  -2   2    1.50    2.90
  -9  -2   2   -0.20    2.10
  10   2  -2  173.28   10.80
  10   2  -2  179.98   12.50
 -10  -2   2  146.99   11.90
 -10  -2   2  181.48   11.10
  11   2  -2   37.00    6.10
  11   2  -2   33.30    4.50
 -11  -2   2   37.60    4.90
 -11  -2   2   50.29    6.80
  12   2  -2   52.29    7.40
  12   2  -2   37.60    5.20
 -12  -2   2   47.70    7.30
 -12  -2   2   46.00    5.80
  13   2  -2   75.39    9.00
  13   2  -2   76.09    7.30
 -13  -2   2   84.49    7.80
 -13  -2   2   75.19    9.10
  14   2  -2   58.29    6.20
  14   2  -2   61.79    8.40
 -14  -2   2   56.89    6.80
 -14  -2   2   56.79    8.50
  15   2  -2   58.09    6.50
  15   2  -2   54.89    8.10
 -15  -2   2   60.49    7.00
  16   2  -2    8.10    3.80
  16   2  -2   22.60    6.20
 -16  -2   2   19.60    5.20
 -16   3  -2  124.59   10.40
  16  -3   2  106.79    8.20
  16  -3   2  130.49    9.50
  16  -3   2  126.69   14.60
 -15   3  -2   41.20    7.00
 -15   3  -2   40.50    5.90
  15  -3   2   32.90    9.30
  15  -3   2   48.30    5.40
  15  -3   2   45.10    5.20
 -14   3  -2    5.10    3.40
 -14   3  -2    0.20    4.20
  14  -3   2   -0.30    2.40
  14  -3   2   -4.50    6.10
  14  -3   2    0.10    2.90
 -13   3  -2   63.79    7.10
 -13   3  -2   72.89    8.10
  13  -3   2   69.49    6.10
  13  -3   2   78.49   10.60
  13  -3   2   74.29    6.90
 -12   3  -2   14.40    3.60
 -12   3  -2    7.50    4.00
  12  -3   2   13.50    6.70
  12  -3   2    9.90    3.30
  12  -3   2   12.40    2.90
 -11   3  -2   69.39    6.30
 -11   3  -2   69.19    7.20
  11  -3   2   60.29    5.40
  11  -3   2   71.09    9.00
 -10   3  -2  410.56   22.90
 -10   3  -2  419.06   22.10
  10  -3   2  393.76   21.40
  10  -3   2  392.26   24.60
  10  -3   2  426.56   22.40
  -9   3  -2  171.78   10.10
  -9   3  -2  158.18   10.70
   9  -3   2  173.78    9.60
   9  -3   2  151.68   10.20
   9  -3   2  168.98   12.80
  -8   3  -2   16.10    2.70
  -8   3  -2   13.30    3.00
   8  -3   2   16.40    4.60
   8  -3   2   18.10    2.40
   8  -3   2   17.50    3.00
  -7   3  -2  215.58   12.70
  -7   3  -2  229.18   12.20
  -7   3  -2  211.58   14.00
   7  -3   2  232.48   14.20
   7  -3   2  218.28   12.40
   7  -3   2  214.48   11.80
  -6   3  -2  937.71   47.10
  -6   3  -2  906.01   45.80
   6  -3   2  904.11   45.50
   6  -3   2  905.81   45.10
   6  -3   2  868.71   46.60
  -5   3  -2  141.69    8.20
  -5   3  -2  112.59    9.30
  -5   3  -2  120.59    7.70
   5  -3   2  135.39    9.30
   5  -3   2  155.18    8.10
   5  -3   2  138.09    7.60
  -4   3  -2  130.89    7.30
  -4   3  -2  137.29    8.20
  -4   3  -2  127.89    7.10
  -4   3  -2  115.89    8.30
  -4   3  -2  126.69    8.50
   4  -3   2  120.59    8.10
   4  -3   2  138.79    7.20
   4  -3   2  112.29    8.30
   4  -3   2  122.09    6.90
  -3   3  -2  579.94   29.00
  -3   3  -2  587.34   29.60
  -3   3  -2  563.74   29.00
  -3   3  -2  611.74   30.20
  -3   3  -2  585.44   30.00
  -3   3  -2  582.74   30.70
   3  -3   2  608.44   30.20
   3  -3   2  557.04   29.40
   3  -3   2  558.94   28.80
   3  -3   2  586.94   28.90
   3  -3   2  553.34   30.00
  -2   3  -2  645.64   34.20
  -2   3  -2  726.33   33.70
  -2   3  -2  655.43   33.40
  -2   3  -2  695.83   33.40
  -2   3  -2  670.43   34.30
  -2   3  -2  709.03   34.60
   2  -3   2  652.03   33.20
   2  -3   2  693.23   34.20
   2  -3   2  666.43   34.60
   2  -3   2  642.84   33.20
   2  -3   2  608.44   34.20
  -1   3  -2  212.28   11.00
  -1   3  -2  202.28   10.80
  -1   3  -2  235.78   12.70
  -1   3  -2  206.18   11.60
  -1   3  -2  199.48   11.50
  -1   3  -2  204.18   10.80
   1  -3   2  206.28   11.60
   1  -3   2  198.88   11.60
   1  -3   2  206.68   10.50
   1  -3   2  202.08   12.40
   1  -3   2  202.78   10.80
   0   3  -2  375.66   19.00
   0   3  -2  368.16   18.60
   0   3  -2  392.86   20.40
   0   3  -2  338.57   19.10
   0  -3   2  376.96   19.30
   0  -3   2  372.26   18.50
   0  -3   2  360.26   18.90
   0  -3   2  358.76   19.30
   0  -3   2  375.46   20.30
   1   3  -2  217.88   11.70
   1   3  -2  220.88   13.10
   1   3  -2  210.18   11.10
  -1  -3   2  213.68   11.60
  -1  -3   2  214.48   11.10
  -1  -3   2  211.08   11.60
  -1  -3   2  192.68   12.80
   2   3  -2  651.63   33.80
   2   3  -2  683.43   34.40
   2   3  -2  685.33   35.40
  -2  -3   2  656.63   35.30
  -2  -3   2  683.23   34.30
  -2  -3   2  683.63   33.80
   3   3  -2  544.85   29.50
   3   3  -2  607.34   30.30
   3   3  -2  621.54   31.20
  -3  -3   2  568.24   29.50
  -3  -3   2  577.94   30.20
  -3  -3   2  587.64   31.00
   4   3  -2  130.39    8.60
   4   3  -2  116.79    9.40
  -4  -3   2  120.89    8.30
  -4  -3   2  116.99    9.40
  -4  -3   2  125.49    7.50
   5   3  -2   99.09    8.10
   5   3  -2   92.59    9.10
   5   3  -2   92.29    6.60
  -5  -3   2  109.39    9.10
  -5  -3   2  102.39    7.90
  -5  -3   2  102.69    6.70
   6   3  -2  903.91   46.70
   6   3  -2  893.71   48.10
   6   3  -2  931.71   47.80
  -6  -3   2  917.21   47.60
  -6  -3   2  942.31   47.70
  -6  -3   2  945.71   46.70
   7   3  -2  212.68   14.00
   7   3  -2  200.88   12.00
   7   3  -2  219.18   13.40
  -7  -3   2  176.98   12.80
  -7  -3   2  220.08   12.20
   8   3  -2   17.10    4.40
   8   3  -2    9.00    2.60
  -8  -3   2   12.80    2.90
  -8  -3   2   10.50    3.70
   9   3  -2  166.88   12.30
   9   3  -2  201.18   13.70
   9   3  -2  162.38   10.60
  -9  -3   2  172.78   12.10
  -9  -3   2  165.58   10.90
  10   3  -2  402.76   23.60
  10   3  -2  418.76   24.30
  10   3  -2  403.16   22.30
 -10  -3   2  387.86   23.80
 -10  -3   2  436.66   22.80
  11   3  -2   59.79    7.00
  11   3  -2   60.49    6.10
  11   3  -2   70.19    8.40
 -11  -3   2   60.09    6.40
 -11  -3   2   50.99    7.30
  12   3  -2   13.30    3.50
  12   3  -2   16.60    5.60
 -12  -3   2    8.60    5.00
 -12  -3   2    7.50    3.60
  13   3  -2   61.89    6.70
  13   3  -2   65.49    8.80
 -13  -3   2   61.19    7.00
 -13  -3   2   80.29    9.50
  14   3  -2   -1.00    3.20
  14   3  -2    5.20    4.60
 -14  -3   2    6.50    3.70
  15   3  -2   44.40    6.00
  15   3  -2   42.80    7.40
 -15  -3   2   25.30    5.20
  16   3  -2  135.59   13.20
 -16  -3   2  110.69   11.40
 -16   4  -2   14.60    4.30
  16  -4   2    5.30    7.50
 -15   4  -2   56.19    7.70
 -15   4  -2   42.00    6.10
  15  -4   2   54.29   10.30
 -14   4  -2   -2.10    3.10
 -14   4  -2   -4.50    4.30
  14  -4   2    2.50    2.00
  14  -4   2   -3.70    6.20
 -13   4  -2   38.70    6.00
  13  -4   2   38.80    8.70
  13  -4   2   39.70    3.80
  13  -4   2   38.80    4.10
 -12   4  -2   38.90    5.80
 -12   4  -2   35.60    7.10
 -12   4  -2   41.80    5.00
  12  -4   2   36.50    8.00
  12  -4   2   34.20    4.00
  12  -4   2   35.30    3.60
 -11   4  -2   37.40    5.10
 -11   4  -2   32.40    4.30
 -11   4  -2   23.80    6.10
  11  -4   2   47.50    7.80
  11  -4   2   31.10    3.60
  11  -4   2   31.90    3.30
 -10   4  -2  130.79    8.60
 -10   4  -2  125.79   11.30
  10  -4   2  125.19    7.60
  10  -4   2  151.88   12.00
  10  -4   2  123.09    8.00
  -9   4  -2  173.78   11.10
  -9   4  -2  187.58   13.30
  -9   4  -2  183.68   10.60
   9  -4   2  168.38   10.00
   9  -4   2  165.08   12.90
   9  -4   2  180.18    9.80
  -8   4  -2  276.67   14.70
  -8   4  -2  266.97   15.20
  -8   4  -2  256.17   17.90
  -8   4  -2  265.47   17.00
   8  -4   2  266.57   14.00
   8  -4   2  269.77   14.20
   8  -4   2  265.77   16.60
  -7   4  -2    7.40    2.90
  -7   4  -2    3.60    3.10
   7  -4   2    4.60    3.50
  -6   4  -2  457.05   23.80
  -6   4  -2  456.55   27.00
  -6   4  -2  438.16   24.00
  -6   4  -2  481.35   24.40
   6  -4   2  487.25   25.30
  -5   4  -2   82.79    5.50
  -5   4  -2   80.39    7.40
  -5   4  -2   92.99    7.50
  -5   4  -2   88.19    5.80
   5  -4   2   85.79    7.20
   5  -4   2   81.69    7.60
  -4   4  -2   59.39    6.10
  -4   4  -2   60.49    5.70
  -4   4  -2   44.00    3.60
  -4   4  -2   42.90    5.50
  -4   4  -2   52.09    5.20
  -4   4  -2   38.90    3.60
   4  -4   2   50.49    5.30
   4  -4   2   42.40    4.40
   4  -4   2   39.30    5.00
  -3   4  -2  502.95   25.60
  -3   4  -2  516.25   24.80
  -3   4  -2  466.75   24.00
  -3   4  -2  480.65   23.90
  -3   4  -2  458.55   25.30
  -3   4  -2  458.15   25.20
   3  -4   2  441.46   24.80
   3  -4   2  445.16   25.20
   3  -4   2  502.85   25.70
   3  -4   2  474.05   25.20
  -2   4  -2  691.03   34.30
  -2   4  -2  668.83   35.30
  -2   4  -2  654.53   35.30
  -2   4  -2  654.63   34.00
  -2   4  -2  742.03   36.00
  -2   4  -2  675.23   34.70
   2  -4   2  675.13   35.90
   2  -4   2  673.63   35.30
   2  -4   2  735.83   35.50
  -1   4  -2 1427.76   66.59
  -1   4  -2 1196.68   67.09
  -1   4  -2 1319.17   66.19
  -1   4  -2 1396.26   66.49
  -1   4  -2 1407.46   67.29
  -1   4  -2 1424.06   68.19
   1  -4   2 1303.37   66.39
   1  -4   2 1374.26   68.09
   1  -4   2 1299.87   67.29
   1  -4   2 1260.57   67.19
   0   4  -2 1875.51   88.09
   0   4  -2 1836.72   89.19
   0   4  -2 1769.42   87.59
   0  -4   2 1756.12   88.99
   0  -4   2 1685.93   87.99
   0  -4   2 1683.03   87.39
   1   4  -2 1355.86   68.99
   1   4  -2 1425.26   67.69
   1   4  -2 1267.27   67.09
  -1  -4   2 1391.56   67.79
  -1  -4   2 1352.36   67.49
  -1  -4   2 1339.47   68.89
   2   4  -2  701.53   36.80
   2   4  -2  671.83   34.70
   2   4  -2  712.03   35.50
  -2  -4   2  697.13   34.70
  -2  -4   2  692.53   35.20
  -2  -4   2  666.73   36.60
   3   4  -2  522.15   26.20
   3   4  -2  489.45   26.50
   3   4  -2  453.45   24.20
  -3  -4   2  454.75   24.90
  -3  -4   2  462.45   24.20
  -3  -4   2  465.85   26.20
   4   4  -2   49.80    4.20
   4   4  -2   59.09    5.80
  -4  -4   2   34.70    5.30
  -4  -4   2   36.40    4.70
   5   4  -2   74.29    6.10
   5   4  -2   75.89    8.10
   5   4  -2   95.49    7.90
  -5  -4   2   81.29    6.10
  -5  -4   2   73.89    8.40
  -5  -4   2   81.49    7.30
   6   4  -2  457.55   24.00
   6   4  -2  438.36   25.20
   6   4  -2  446.66   26.20
  -6  -4   2  444.06   24.90
  -6  -4   2  463.25   25.50
  -6  -4   2  469.45   24.00
   7   4  -2   -0.60    3.10
   7   4  -2   -2.10    4.00
  -7  -4   2   -2.30    2.00
  -7  -4   2   11.40    4.30
   8   4  -2  241.48   15.00
   8   4  -2  283.17   17.60
   8   4  -2  260.67   16.60
  -8  -4   2  275.27   15.20
  -8  -4   2  267.47   16.40
   9   4  -2  179.08   13.10
   9   4  -2  167.88   13.50
   9   4  -2  175.88   11.20
  -9  -4   2  184.68   11.40
  -9  -4   2  184.08   12.70
  10   4  -2  120.29    9.10
  10   4  -2  117.89   11.20
  10   4  -2  149.69   12.10
 -10  -4   2  141.29    9.50
 -10  -4   2  122.99   10.70
  11   4  -2   17.10    5.30
  11   4  -2   26.40    4.30
  11   4  -2   14.50    5.50
 -11  -4   2   28.30    6.00
  12   4  -2   38.60    7.50
  12   4  -2   36.00    6.40
  12   4  -2   31.10    4.90
 -12  -4   2   41.30    5.50
 -12  -4   2   39.20    7.30
  13   4  -2   35.10    7.10
  13   4  -2   29.60    5.10
  13   4  -2   33.70    6.70
 -13  -4   2   39.50    5.60
 -13  -4   2   34.40    6.90
  14   4  -2    1.50    3.40
  14   4  -2   11.20    5.30
 -14  -4   2    6.60    3.60
  15   4  -2   58.49    8.90
 -15  -4   2   50.99    6.90
  16   4  -2    9.20    5.90
 -16  -4   2   14.30    4.90
 -16   5  -2   72.89    8.10
  16  -5   2   90.99   12.40
 -15   5  -2    6.60    4.30
 -15   5  -2    6.30    3.60
  15  -5   2   18.50    7.60
 -14   5  -2    3.70    3.30
 -14   5  -2   12.40    4.70
  14  -5   2    4.40    6.20
 -13   5  -2   88.49    8.50
 -13   5  -2   80.29    7.50
  13  -5   2   68.29    9.90
 -12   5  -2   28.30    5.00
 -12   5  -2   14.10    6.40
 -12   5  -2   30.50    4.20
  12  -5   2   18.40    6.60
 -11   5  -2    4.00    3.10
 -11   5  -2   -1.40    3.70
 -11   5  -2    1.40    2.70
  11  -5   2   14.70    5.80
 -10   5  -2   30.90    4.60
 -10   5  -2   46.30    7.20
 -10   5  -2   34.80    4.10
  10  -5   2   26.60    6.10
  -9   5  -2  291.57   19.00
  -9   5  -2  304.07   19.30
  -9   5  -2  301.27   16.40
  -9   5  -2  299.87   17.00
   9  -5   2  302.17   18.70
  -8   5  -2   72.19    5.40
  -8   5  -2   72.99    6.00
  -8   5  -2   77.59    8.70
  -8   5  -2   71.49    8.10
   8  -5   2   83.29    8.10
  -7   5  -2  563.24   29.20
  -7   5  -2  468.05   28.50
  -7   5  -2  504.25   26.80
  -7   5  -2  515.55   26.60
   7  -5   2  542.55   28.20
  -6   5  -2  772.22   39.00
  -6   5  -2  726.53   40.10
  -6   5  -2  751.42   38.10
  -6   5  -2  740.93   37.80
   6  -5   2  796.02   39.30
   6  -5   2  725.83   39.20
  -5   5  -2  120.59   10.60
  -5   5  -2  111.69    9.40
  -5   5  -2  113.89    9.50
  -5   5  -2  123.39    7.20
  -5   5  -2  127.89    9.40
  -5   5  -2  125.79    7.20
   5  -5   2  134.09    8.80
   5  -5   2  116.49    9.60
  -4   5  -2    4.40    1.60
  -4   5  -2    0.40    3.10
  -4   5  -2    1.30    1.90
  -4   5  -2    5.80    3.50
  -4   5  -2    0.40    3.40
   4  -5   2    4.20    3.20
   4  -5   2   -6.00    3.20
   4  -5   2    1.60    2.60
  -3   5  -2  980.20   50.49
  -3   5  -2 1108.19   52.29
  -3   5  -2 1032.20   52.49
  -3   5  -2  974.50   52.09
  -3   5  -2  987.00   51.39
  -3   5  -2  976.60   50.29
   3  -5   2  989.80   50.99
   3  -5   2 1054.09   52.09
   3  -5   2 1052.29   52.59
  -2   5  -2  101.59    6.20
  -2   5  -2   98.39    7.40
  -2   5  -2  105.09    7.70
  -2   5  -2  103.19    6.70
  -2   5  -2   98.19    8.90
   2  -5   2   87.59    9.00
   2  -5   2   92.79    7.30
   2  -5   2   98.69    7.60
  -1   5  -2   31.30    3.10
  -1   5  -2   25.80    4.70
  -1   5  -2   29.70    3.90
  -1   5  -2   27.50    4.10
  -1   5  -2   31.60    3.20
  -1   5  -2   28.10    2.50
   1  -5   2   31.80    2.10
   1  -5   2   18.90    4.20
   1  -5   2   27.90    2.50
   1  -5   2   26.60    4.10
   1  -5   2   24.40    3.90
   0   5  -2 2738.33  129.59
   0   5  -2 2593.54  130.09
   0  -5   2 2530.95  129.19
   0  -5   2 2632.04  130.29
   0  -5   2 2607.04  131.29
   1   5  -2   29.40    2.80
   1   5  -2   32.00    5.50
   1   5  -2   32.60    3.70
  -1  -5   2   28.30    3.20
  -1  -5   2   38.10    3.00
  -1  -5   2   27.90    4.10
  -1  -5   2   29.30    5.10
   2   5  -2   96.59    6.20
  -2  -5   2  106.69    6.20
  -2  -5   2   89.99    7.30
   3   5  -2  989.50   49.40
  -3  -5   2  960.30   49.90
  -3  -5   2  990.70   49.30
  -3  -5   2  989.10   51.79
   4   5  -2    1.50    2.20
   4   5  -2    1.30    4.20
   4   5  -2    5.90    3.50
  -4  -5   2    0.30    2.30
  -4  -5   2    2.00    2.90
  -4  -5   2   -2.40    3.90
   5   5  -2  111.99    8.00
   5   5  -2  124.69   11.70
   5   5  -2  115.09    9.40
  -5  -5   2  135.89    9.00
  -5  -5   2  121.59   10.50
  -5  -5   2  125.79    8.10
   6   5  -2  772.52   40.70
   6   5  -2  752.62   39.50
   6   5  -2  751.12   41.90
  -6  -5   2  780.02   41.20
  -6  -5   2  748.63   40.30
  -6  -5   2  796.92   39.50
   7   5  -2  531.45   29.40
   7   5  -2  549.95   30.80
   7   5  -2  542.35   28.10
  -7  -5   2  504.25   28.90
  -7  -5   2  522.55   28.00
   8   5  -2   76.49    9.00
   8   5  -2   80.49    6.50
   8   5  -2   57.09    7.50
  -8  -5   2   81.39    6.60
  -8  -5   2   77.19    7.70
   9   5  -2  279.97   16.80
   9   5  -2  306.67   19.00
   9   5  -2  290.97   19.80
  -9  -5   2  311.57   17.20
  -9  -5   2  280.27   18.20
  10   5  -2   27.90    6.30
  10   5  -2   30.80    4.50
  10   5  -2   28.40    6.20
 -10  -5   2   39.40    6.20
 -10  -5   2   28.50    4.60
  11   5  -2   -3.90    4.60
  11   5  -2    5.30    3.00
  11   5  -2    8.60    5.10
 -11  -5   2    7.10    4.30
 -11  -5   2    2.60    3.20
  12   5  -2   27.60    7.70
  12   5  -2   17.70    6.10
  12   5  -2   20.90    6.20
 -12  -5   2   19.70    5.60
 -12  -5   2   21.50    4.60
  13   5  -2   84.19   10.40
  13   5  -2   84.89    8.20
  13   5  -2   86.79    9.80
 -13  -5   2   76.59    8.10
  14   5  -2   22.40    6.30
  14   5  -2    4.50    5.50
 -14  -5   2   15.90    4.30
  15   5  -2   19.20    6.40
 -15  -5   2   13.80    4.50
  16   5  -2   71.89   10.30
 -16  -5   2   75.39    8.60
 -15   6  -2   49.60    6.00
 -15   6  -2   45.50    7.00
  15  -6   2   43.80    9.00
 -14   6  -2    5.60    4.40
 -14   6  -2   11.40    3.90
  14  -6   2   18.50    6.60
 -13   6  -2   45.40    5.60
 -13   6  -2   45.20    6.40
  13  -6   2   36.00    7.50
 -12   6  -2   20.50    4.50
 -12   6  -2   15.90    3.60
  12  -6   2   14.70    6.00
 -11   6  -2   -1.10    2.40
 -11   6  -2    1.80    4.50
 -11   6  -2   -2.10    2.80
  11  -6   2   -3.90    4.80
 -10   6  -2   53.99    5.00
 -10   6  -2   47.50    5.40
 -10   6  -2   47.80    9.30
  -9   6  -2  163.68   13.50
  -9   6  -2  173.58   11.10
  -9   6  -2  182.38   10.60
   9  -6   2  192.98   13.10
  -8   6  -2  338.97   21.40
  -8   6  -2  352.06   19.10
  -8   6  -2  303.97   21.20
  -8   6  -2  364.06   18.70
   8  -6   2  394.66   20.90
  -7   6  -2   40.80    3.90
  -7   6  -2   55.89    6.90
  -7   6  -2   48.30    6.30
  -7   6  -2   45.60    4.30
  -7   6  -2   49.60    5.50
   7  -6   2   54.99    5.90
   7  -6   2   41.20    5.50
  -6   6  -2  154.78   11.80
  -6   6  -2  157.38   11.60
  -6   6  -2  158.38   11.60
  -6   6  -2  159.38   11.50
  -6   6  -2  162.88    9.30
  -6   6  -2  176.78    9.30
   6  -6   2  166.18   10.80
   6  -6   2  160.18   11.60
  -5   6  -2  182.28   12.10
  -5   6  -2  190.58   12.50
  -5   6  -2  184.08   10.00
  -5   6  -2  193.28   10.10
  -5   6  -2  173.88   12.20
  -5   6  -2  188.38   13.60
   5  -6   2  174.58   12.60
   5  -6   2  178.98   11.20
   5  -6   2  168.28   12.30
  -4   6  -2  123.59    9.60
  -4   6  -2  143.39    8.10
  -4   6  -2  145.29   12.10
  -4   6  -2  147.99    7.80
  -4   6  -2  145.19   11.40
  -4   6  -2  131.39   10.30
   4  -6   2  127.99   10.80
   4  -6   2  141.19    8.90
   4  -6   2  136.19   10.30
   4  -6   2  138.69   10.30
  -3   6  -2  216.78   14.80
  -3   6  -2  254.37   14.80
  -3   6  -2  242.38   12.50
  -3   6  -2  241.28   15.90
  -3   6  -2  245.48   14.20
  -3   6  -2  247.88   13.00
   3  -6   2  247.88   15.00
   3  -6   2  231.88   15.70
   3  -6   2  225.58   14.80
  -2   6  -2  392.76   23.50
  -2   6  -2  417.26   21.50
  -2   6  -2  412.06   22.00
  -2   6  -2  440.06   26.10
  -2   6  -2  440.76   22.70
   2  -6   2  411.16   23.60
   2  -6   2  463.85   23.70
   2  -6   2  425.16   24.60
  -1   6  -2  728.93   37.00
  -1   6  -2  680.13   38.00
  -1   6  -2  739.13   36.50
  -1   6  -2  746.33   37.30
   1  -6   2  741.03   39.50
   1  -6   2  720.63   38.30
   1  -6   2  742.63   38.30
   0   6  -2 4524.35  248.68
   0  -6   2 4610.94  248.48
   0  -6   2 4253.17  228.68
   0  -6   2 4069.69  232.58
   1   6  -2  706.33   37.80
   1   6  -2  738.13   36.90
   1   6  -2  784.52   40.40
  -1  -6   2  714.63   37.20
  -1  -6   2  730.23   38.30
  -1  -6   2  727.13   39.90
  -1  -6   2  733.03   36.70
   2   6  -2  458.65   25.90
   2   6  -2  404.16   22.20
   2   6  -2  419.96   24.10
  -2  -6   2  421.26   22.20
  -2  -6   2  434.76   25.70
  -2  -6   2  436.46   23.60
  -2  -6   2  440.86   22.90
   3   6  -2  243.88   14.40
   3   6  -2  236.08   13.10
   3   6  -2  250.57   17.00
  -3  -6   2  237.28   13.10
  -3  -6   2  222.48   16.30
  -3  -6   2  224.88   13.70
   4   6  -2  142.69    8.70
   4   6  -2  123.19    9.90
   4   6  -2  142.59   12.70
  -4  -6   2  130.59   11.60
  -4  -6   2  135.19    9.50
  -4  -6   2  150.28    8.80
   5   6  -2  185.88   12.10
   5   6  -2  165.68   14.20
  -5  -6   2  180.88   13.50
  -5  -6   2  173.28   10.60
  -5  -6   2  178.28   11.60
   6   6  -2  151.58   10.00
   6   6  -2  181.18   14.00
   6   6  -2  138.19   11.30
  -6  -6   2  165.68   11.10
  -6  -6   2  175.48   10.00
  -6  -6   2  134.59   12.20
   7   6  -2   65.49    5.60
  -7  -6   2   42.10    4.90
  -7  -6   2   57.49    6.50
   8   6  -2  342.37   21.30
   8   6  -2  342.77   19.50
   8   6  -2  361.76   23.10
  -8  -6   2  344.77   20.80
  -8  -6   2  355.36   19.70
   9   6  -2  171.88   11.40
   9   6  -2  181.58   15.50
   9   6  -2  182.88   13.70
  -9  -6   2  157.98   12.70
  -9  -6   2  182.08   11.60
  10   6  -2   43.80    5.40
  10   6  -2   51.69    7.70
  10   6  -2   50.69    8.50
 -10  -6   2   49.99    6.00
 -10  -6   2   36.90    6.40
  11   6  -2    4.90    5.40
  11   6  -2    1.90    5.00
  11   6  -2   -2.60    3.00
 -11  -6   2    1.80    5.30
 -11  -6   2    6.10    3.60
  12   6  -2   22.60    6.90
  12   6  -2   27.50    6.50
  12   6  -2   19.20    4.30
 -12  -6   2   19.40    5.60
 -12  -6   2   18.50    4.60
  13   6  -2   33.40    7.50
  13   6  -2   35.90    7.60
 -13  -6   2   38.40    5.70
  14   6  -2   12.20    6.50
  14   6  -2   16.50    6.60
 -14  -6   2   15.40    4.70
  15   6  -2   43.30    9.10
  15   6  -2   37.10    8.30
 -15  -6   2   55.29    7.70
 -15   7  -2   25.30    4.60
 -15   7  -2   11.80    4.80
  15  -7   2   17.00    7.10
 -14   7  -2    0.80    3.10
 -14   7  -2    0.60    3.50
  14  -7   2   -3.20    5.10
 -13   7  -2   84.69    8.30
 -13   7  -2   94.09    7.80
  13  -7   2  111.29   11.40
 -12   7  -2   32.00    4.40
 -12   7  -2   35.20    5.10
  12  -7   2   37.50    7.10
 -11   7  -2    8.60    6.50
 -11   7  -2    7.90    3.40
 -11   7  -2   10.90    3.10
  11  -7   2    7.60    5.10
 -10   7  -2   32.60    3.90
 -10   7  -2   18.90    6.10
 -10   7  -2   27.20    4.10
  10  -7   2   35.60    6.60
  -9   7  -2  212.98   12.20
  -9   7  -2  214.78   11.90
  -9   7  -2  174.98   15.00
   9  -7   2  203.48   14.20
  -8   7  -2   35.00    3.80
  -8   7  -2   30.90    6.20
  -8   7  -2   35.30    3.60
   8  -7   2   37.50    5.60
   8  -7   2   34.00    5.10
  -7   7  -2  531.35   28.60
  -7   7  -2  506.85   26.50
  -7   7  -2  496.95   29.20
  -7   7  -2  537.75   26.40
  -7   7  -2  515.05   29.40
   7  -7   2  504.05   28.40
   7  -7   2  494.65   27.90
  -6   7  -2  172.88    9.80
  -6   7  -2  174.28   12.30
  -6   7  -2  182.88   12.60
  -6   7  -2  173.78    9.70
  -6   7  -2  166.88   12.40
   6  -7   2  176.18   12.80
   6  -7   2  171.88   11.20
  -5   7  -2  140.49    7.70
  -5   7  -2  127.99   11.10
  -5   7  -2  141.19    7.90
  -5   7  -2  139.19   10.60
  -5   7  -2  132.89   10.40
  -5   7  -2  125.09   10.00
   5  -7   2  148.29   12.00
   5  -7   2  113.59   11.10
   5  -7   2  136.69   10.60
   5  -7   2  134.69    9.00
  -4   7  -2    8.40    3.50
  -4   7  -2    4.70    3.00
  -4   7  -2    4.30    1.50
  -4   7  -2    9.00    3.80
  -4   7  -2    0.70    3.80
  -4   7  -2    2.30    1.90
   4  -7   2   -0.40    3.40
   4  -7   2    5.20    2.50
   4  -7   2    2.10    2.90
   4  -7   2    2.90    2.90
  -3   7  -2   14.20    4.20
  -3   7  -2    2.70    3.00
  -3   7  -2    5.30    3.10
  -3   7  -2    9.90    1.70
  -3   7  -2    9.10    2.30
  -3   7  -2   10.10    3.70
   3  -7   2   10.50    3.90
   3  -7   2    1.60    3.40
   3  -7   2    7.80    4.10
  -2   7  -2    2.90    3.50
  -2   7  -2   12.70    3.90
  -2   7  -2    7.80    1.60
  -2   7  -2    7.30    4.50
  -2   7  -2   10.50    3.10
  -2   7  -2    3.10    2.20
   2  -7   2    7.30    3.80
   2  -7   2    0.60    3.60
   2  -7   2   10.40    4.80
  -1   7  -2    6.10    2.50
  -1   7  -2   -1.80    5.10
  -1   7  -2    9.30    2.70
  -1   7  -2    7.40    1.80
  -1   7  -2    8.20    3.80
   1  -7   2   -0.70    4.40
   1  -7   2    8.70    3.30
   1  -7   2    3.40    3.80
   0   7  -2  443.36   22.50
   0   7  -2  427.66   23.50
   0   7  -2  436.36   24.30
   0   7  -2  454.85   26.70
   0  -7   2  434.86   24.30
   0  -7   2  426.76   24.50
   0  -7   2  446.16   22.40
   0  -7   2  441.46   22.10
   0  -7   2  426.26   26.10
   1   7  -2    5.00    4.50
   1   7  -2    6.10    2.10
   1   7  -2    9.30    3.20
  -1  -7   2    7.90    1.90
  -1  -7   2   10.80    2.40
  -1  -7   2    6.80    4.40
  -1  -7   2    3.10    3.60
   2   7  -2    0.10    4.30
   2   7  -2    4.20    2.30
   2   7  -2    3.60    3.10
  -2  -7   2    7.70    3.60
  -2  -7   2   14.50    5.10
  -2  -7   2    5.60    2.10
  -2  -7   2    7.40    2.60
   3   7  -2    7.90    2.30
   3   7  -2   -0.50    4.10
   3   7  -2    6.60    3.20
  -3  -7   2   -0.60    3.00
  -3  -7   2    0.40    2.40
  -3  -7   2    7.80    4.40
  -3  -7   2    6.60    2.20
   4   7  -2    1.60    2.20
   4   7  -2    3.30    5.20
   4   7  -2    3.40    3.20
  -4  -7   2    5.40    2.70
  -4  -7   2    5.60    3.70
  -4  -7   2    1.60    2.10
   5   7  -2  134.49   13.30
   5   7  -2  121.89   10.40
   5   7  -2  145.79    9.00
  -5  -7   2  144.09    9.00
  -5  -7   2  160.18   10.20
   6   7  -2  182.98   15.00
   6   7  -2  162.68   10.80
   6   7  -2  171.98   12.40
  -6  -7   2  182.18   13.80
  -6  -7   2  176.58   10.70
  -6  -7   2  155.28   11.60
   7   7  -2  562.24   29.80
   7   7  -2  540.35   31.80
   7   7  -2  528.25   28.00
  -7  -7   2  474.95   28.70
  -7  -7   2  508.35   27.70
   8   7  -2   44.60    6.70
   8   7  -2   33.40    4.70
   8   7  -2   29.80    7.20
  -8  -7   2   38.40    5.90
  -8  -7   2   35.10    4.70
   9   7  -2  231.78   17.70
   9   7  -2  220.78   15.20
   9   7  -2  196.68   12.80
  -9  -7   2  156.78   13.60
  -9  -7   2  195.98   12.80
  10   7  -2   30.30    4.90
  10   7  -2   31.50    7.60
  10   7  -2   29.20    6.60
 -10  -7   2   32.30    5.00
 -10  -7   2   31.30    6.20
  11   7  -2    9.80    6.50
  11   7  -2   15.80    4.10
  11   7  -2    5.30    5.60
 -11  -7   2   14.00    5.30
 -11  -7   2    3.20    3.80
  12   7  -2   28.60    8.00
  12   7  -2   32.60    5.50
  12   7  -2   31.90    7.20
 -12  -7   2   43.70    9.30
 -12  -7   2   29.90    5.50
  13   7  -2   77.69   10.70
  13   7  -2   82.79   11.20
 -13  -7   2   87.39    8.90
  14   7  -2    5.50    5.90
  14   7  -2    0.40    5.50
 -14  -7   2    1.40    3.60
  15   7  -2   23.00    7.30
  15   7  -2   16.50    7.80
 -15  -7   2   18.50    5.20
 -14   8  -2   28.30    5.20
 -14   8  -2   23.30    4.60
  14  -8   2   21.50    6.30
 -13   8  -2   21.20    4.60
 -13   8  -2   14.30    3.70
  13  -8   2   19.30    6.30
 -12   8  -2    1.10    2.60
 -12   8  -2   -0.60    2.80
  12  -8   2    1.60    4.70
 -11   8  -2  243.88   14.70
 -11   8  -2  248.58   14.30
  11  -8   2  242.88   16.90
 -10   8  -2   74.09    5.90
 -10   8  -2   76.59    9.70
 -10   8  -2   61.59    6.00
  10  -8   2   69.39    8.20
  -9   8  -2    5.00    2.30
  -9   8  -2    2.10    4.40
  -9   8  -2    1.40    2.20
  -9   8  -2    6.20    4.20
   9  -8   2   -2.80    3.50
  -8   8  -2  138.29   11.00
  -8   8  -2  122.89    7.80
  -8   8  -2  121.29    7.90
  -8   8  -2  109.19   10.80
   8  -8   2  117.69    9.90
   8  -8   2  121.19   10.10
  -7   8  -2  118.89    7.70
  -7   8  -2  117.79   10.70
  -7   8  -2  133.99   11.50
  -7   8  -2  111.79   10.90
  -7   8  -2  128.79    7.80
   7  -8   2  140.59    9.70
   7  -8   2  126.39   10.60
  -6   8  -2  122.19   10.00
  -6   8  -2  103.29    6.60
  -6   8  -2  106.69    6.90
  -6   8  -2  111.29   10.40
  -6   8  -2  132.59   10.80
  -6   8  -2  110.39   10.00
   6  -8   2   91.09    8.20
   6  -8   2   98.59   10.90
   6  -8   2  112.49   10.50
  -5   8  -2   39.00    6.90
  -5   8  -2   46.70    4.10
  -5   8  -2   48.70    6.30
  -5   8  -2   37.40    5.80
  -5   8  -2   51.69    7.10
  -5   8  -2   51.99    3.70
   5  -8   2   38.90    4.80
   5  -8   2   47.90    6.00
   5  -8   2   51.19    7.20
   5  -8   2   45.30    7.60
  -4   8  -2    1.60    1.90
  -4   8  -2    0.00    2.80
  -4   8  -2   -3.30    3.60
  -4   8  -2   -0.30    2.80
  -4   8  -2    1.20    1.30
  -4   8  -2   -1.40    3.40
   4  -8   2    1.10    3.40
   4  -8   2    4.10    3.90
   4  -8   2    0.00    3.40
  -3   8  -2   25.70    2.50
  -3   8  -2   23.20    4.60
  -3   8  -2   34.00    4.70
  -3   8  -2   22.10    3.10
  -3   8  -2   28.40    6.10
  -3   8  -2   20.90    4.80
   3  -8   2   16.80    4.00
   3  -8   2   28.30    5.60
   3  -8   2   21.20    5.30
  -2   8  -2  572.84   28.20
  -2   8  -2  548.85   30.60
  -2   8  -2  604.64   28.90
  -2   8  -2  549.95   32.40
  -2   8  -2  523.55   29.60
   2  -8   2  561.34   32.20
   2  -8   2  553.24   30.70
   2  -8   2  531.45   30.60
  -1   8  -2  586.04   33.00
  -1   8  -2  538.95   30.30
  -1   8  -2  547.65   28.20
  -1   8  -2  541.35   29.30
   1  -8   2  582.84   30.70
   1  -8   2  532.25   32.10
   1  -8   2  565.14   30.70
   0   8  -2 1300.77   62.79
   0   8  -2 1232.88   60.79
   0   8  -2 1216.38   62.29
   0   8  -2 1247.78   64.99
   0  -8   2 1082.69   62.49
   0  -8   2 1255.77   62.89
   0  -8   2 1184.18   60.19
   0  -8   2 1201.18   60.39
   0  -8   2 1260.27   64.59
   1   8  -2  533.75   29.30
   1   8  -2  560.24   28.40
   1   8  -2  557.74   32.70
  -1  -8   2  539.65   28.30
  -1  -8   2  543.55   27.90
  -1  -8   2  563.14   30.50
  -1  -8   2  573.34   30.50
  -1  -8   2  550.24   33.20
   2   8  -2  561.84   30.50
   2   8  -2  560.54   29.30
   2   8  -2  575.44   33.70
  -2  -8   2  578.44   31.20
  -2  -8   2  594.54   34.60
  -2  -8   2  551.14   29.50
   3   8  -2   27.60    4.60
   3   8  -2   24.40    3.40
   3   8  -2   10.30    5.50
  -3  -8   2   18.70    5.50
  -3  -8   2   25.90    3.80
  -3  -8   2   30.40    5.30
  -3  -8   2   29.40    3.30
   4   8  -2    1.30    3.00
   4   8  -2    1.60    3.50
   4   8  -2    1.50    4.40
  -4  -8   2   -2.70    2.20
  -4  -8   2    2.60    3.40
  -4  -8   2    2.60    2.10
  -4  -8   2    0.50    3.50
   5   8  -2   45.50    8.00
   5   8  -2   51.19    5.00
   5   8  -2   44.30    6.20
  -5  -8   2   59.79    6.20
  -5  -8   2   50.29    4.90
  -5  -8   2   52.79    8.00
   6   8  -2  133.29   14.00
   6   8  -2  105.99    8.50
   6   8  -2  119.49   10.30
  -6  -8   2  120.49    9.50
  -6  -8   2  114.49    8.40
  -6  -8   2  121.19   11.80
   7   8  -2  136.29    9.60
   7   8  -2  129.69   11.40
   7   8  -2  156.88   15.00
  -7  -8   2  121.59   10.30
  -7  -8   2  124.69    9.30
   8   8  -2  124.69    9.10
   8   8  -2  112.19   11.10
   8   8  -2  137.49   15.00
  -8  -8   2  115.99   10.20
  -8  -8   2  110.49    8.90
   9   8  -2   -1.30    5.70
   9   8  -2   -5.00    3.80
   9   8  -2    4.20    3.00
  -9  -8   2   -1.10    3.00
  -9  -8   2    1.50    3.90
  10   8  -2   73.99    9.30
  10   8  -2   61.59    6.90
  10   8  -2   65.09   10.40
 -10  -8   2   70.89    7.30
 -10  -8   2   60.89   10.60
  11   8  -2  225.48   14.70
  11   8  -2  212.18   19.20
  11   8  -2  210.58   17.00
 -11  -8   2  225.78   16.30
 -11  -8   2  227.78   14.70
  12   8  -2    1.00    5.20
  12   8  -2    7.00    6.30
 -12  -8   2    0.70    3.70
  13   8  -2   16.10    6.50
  13   8  -2    8.50    6.90
 -13  -8   2   10.40    4.50
  14   8  -2   20.10    7.30
 -14  -8   2   39.10    8.10
 -14   9  -2   -0.90    3.40
 -14   9  -2   -0.80    2.80
  14  -9   2    9.40    5.40
 -13   9  -2   -3.30    2.90
 -13   9  -2    0.10    2.90
  13  -9   2    2.90    4.80
 -12   9  -2    0.20    3.00
 -12   9  -2    0.60    2.80
  12  -9   2   10.60    4.90
 -11   9  -2   45.00    5.30
 -11   9  -2   54.09    5.10
  11  -9   2   41.80    6.80
 -10   9  -2   66.49    6.20
 -10   9  -2   79.79    6.20
  10  -9   2   70.99    8.30
  -9   9  -2   44.40    4.50
  -9   9  -2   34.00    6.10
  -9   9  -2   35.70    6.70
  -9   9  -2   51.59    4.50
   9  -9   2   39.60    7.00
  -8   9  -2   -1.90    4.40
  -8   9  -2    2.70    2.20
  -8   9  -2    3.10    2.10
  -8   9  -2   -3.60    3.80
   8  -9   2   -1.20    3.20
  -7   9  -2  400.36   26.20
  -7   9  -2  449.36   26.80
  -7   9  -2  438.16   26.90
  -7   9  -2  473.95   23.50
   7  -9   2  465.05   26.50
   7  -9   2  461.05   25.10
  -6   9  -2   79.39    5.50
  -6   9  -2   80.29    7.00
  -6   9  -2   89.49    9.20
  -6   9  -2   74.79    9.10
  -6   9  -2   96.59   10.60
   6  -9   2   86.69    7.40
   6  -9   2   77.19    9.00
   6  -9   2   70.99    8.70
  -5   9  -2  295.77   15.10
  -5   9  -2  274.97   15.50
  -5   9  -2  289.77   18.30
  -5   9  -2  291.47   19.80
  -5   9  -2  291.57   18.90
  -5   9  -2  287.17   17.90
   5  -9   2  281.87   18.40
   5  -9   2  268.07   18.40
   5  -9   2  294.67   19.20
  -4   9  -2   44.10    7.60
  -4   9  -2   42.60    4.10
  -4   9  -2   37.80    5.50
  -4   9  -2   37.30    3.40
  -4   9  -2   33.70    5.80
  -4   9  -2   35.80    5.20
   4  -9   2   26.60    5.50
   4  -9   2   33.70    5.90
   4  -9   2   32.80    6.50
  -3   9  -2   29.80    4.80
  -3   9  -2   36.80    3.30
  -3   9  -2   27.80    5.00
  -3   9  -2   39.20    5.90
   3  -9   2   29.60    5.50
   3  -9   2   27.40    8.60
  -2   9  -2   59.39    7.00
  -2   9  -2   55.19    4.40
  -2   9  -2   62.69    6.40
  -2   9  -2   66.19    5.50
  -2   9  -2   76.29    9.60
   2  -9   2   42.10    5.90
   2  -9   2   70.99    7.60
   2  -9   2   61.59    8.20
  -1   9  -2  113.29   12.80
  -1   9  -2  127.49    7.50
  -1   9  -2  112.69    8.60
   1  -9   2  120.39   10.20
   1  -9   2  124.59   12.10
   1  -9   2  123.99   10.30
   0   9  -2  404.56   20.60
   0   9  -2  390.56   21.50
   0   9  -2  375.86   25.30
   0  -9   2  361.06   22.60
   0  -9   2  440.96   26.20
   0  -9   2  383.66   24.50
   1   9  -2  124.89    7.80
   1   9  -2  143.99   13.40
   1   9  -2  130.29    9.10
  -1  -9   2  110.69   10.40
  -1  -9   2  116.29    7.00
  -1  -9   2  118.89   11.90
  -1  -9   2  120.99    7.40
   2   9  -2   53.09    5.00
   2   9  -2   57.89    9.10
   2   9  -2   53.69    6.20
  -2  -9   2   56.99    5.10
  -2  -9   2   61.29    6.30
  -2  -9   2   60.09    8.00
  -2  -9   2   46.60    8.30
   3   9  -2   33.30    5.00
   3   9  -2   25.60    7.50
   3   9  -2   23.50    4.90
  -3  -9   2   31.10    4.10
  -3  -9   2   33.10    6.60
  -3  -9   2   30.60    5.40
  -3  -9   2   35.30    3.60
   4   9  -2   35.40    4.30
   4   9  -2   35.30    5.60
   4   9  -2   33.70    7.80
  -4  -9   2   36.30    4.70
  -4  -9   2   30.60    7.10
  -4  -9   2   34.40    4.00
  -4  -9   2   35.00    6.20
   5   9  -2  290.97   21.80
   5   9  -2  291.57   16.60
   5   9  -2  275.07   18.20
  -5  -9   2  292.07   17.30
  -5  -9   2  276.27   19.80
  -5  -9   2  314.47   18.80
  -5  -9   2  293.07   16.40
   6   9  -2   87.29    9.30
   6   9  -2   71.79    7.20
   6   9  -2   81.99   11.30
  -6  -9   2   89.99    7.30
  -6  -9   2   87.69    8.40
   7   9  -2  440.46   30.40
   7   9  -2  465.35   25.40
   7   9  -2  461.45   27.20
  -7  -9   2  467.15   26.10
  -7  -9   2  450.55   25.00
   8   9  -2    0.60    3.00
   8   9  -2   -2.10    4.30
   8   9  -2    0.30    6.30
  -8  -9   2    4.80    3.20
  -8  -9   2   -0.10    3.60
   9   9  -2   32.70    6.90
   9   9  -2   39.70    8.90
   9   9  -2   43.70    5.90
  -9  -9   2   42.20    5.70
  -9  -9   2   31.70    6.30
  10   9  -2   54.89    7.00
  10   9  -2   57.89   11.00
  10   9  -2   78.19    9.70
 -10  -9   2   62.69    7.10
 -10  -9   2   60.09    8.30
  11   9  -2   49.60    8.70
 -11  -9   2   39.50    8.00
 -11  -9   2   45.60    6.30
  12   9  -2    9.70    5.50
  12   9  -2    3.70    6.50
 -12  -9   2    3.50    3.70
  13   9  -2   -2.50    5.20
  13   9  -2    0.00    6.10
 -13  -9   2    0.80    3.70
  14   9  -2   -0.50    5.30
  14   9  -2   -3.10    6.80
 -14  -9   2    2.90    3.90
 -13  10  -2    2.10    3.00
 -13  10  -2   -0.90    3.20
  13 -10   2    5.40    4.70
 -12  10  -2   49.80    5.70
 -12  10  -2   52.49    5.50
  12 -10   2   64.19    8.20
 -11  10  -2   75.79    6.70
 -11  10  -2   79.69    6.90
  11 -10   2  104.29    9.80
 -10  10  -2   23.60    3.60
 -10  10  -2   26.50    3.70
  10 -10   2   26.10    5.40
  -9  10  -2   41.30    4.20
  -9  10  -2   37.90    6.80
  -9  10  -2   37.00    4.10
   9 -10   2   38.50    5.90
  -8  10  -2   19.70    6.30
  -8  10  -2   11.60    2.50
  -8  10  -2    7.30    5.30
  -8  10  -2    5.50    4.90
  -8  10  -2   10.50    2.60
   8 -10   2   13.60    4.00
  -7  10  -2   20.30    6.00
  -7  10  -2   13.00    5.30
  -7  10  -2    9.00    2.60
  -7  10  -2    7.50    3.80
  -7  10  -2    8.10    2.30
   7 -10   2   11.90    5.10
  -6  10  -2    4.60    4.90
  -6  10  -2   -1.30    1.50
  -6  10  -2    4.00    2.70
   6 -10   2   -0.30    4.30
   6 -10   2    8.00    4.80
   6 -10   2    5.00    4.20
  -5  10  -2  136.99   10.90
  -5  10  -2  129.39    8.10
  -5  10  -2  120.89    7.40
  -5  10  -2  121.89   13.70
  -5  10  -2  101.49   10.40
   5 -10   2  124.29   12.10
   5 -10   2  124.59   11.50
   5 -10   2  132.89   11.70
  -4  10  -2    3.50    1.70
  -4  10  -2    3.50    3.50
  -4  10  -2    3.10    2.50
  -4  10  -2   -1.00    4.50
  -4  10  -2    4.80    4.10
   4 -10   2    3.20    3.90
   4 -10   2   -0.50    4.40
   4 -10   2    0.30    4.50
  -3  10  -2  185.78   12.20
  -3  10  -2  191.28   10.50
  -3  10  -2  205.08   16.70
  -3  10  -2  172.88   12.80
  -3  10  -2  207.98   16.60
   3 -10   2  192.78   14.30
   3 -10   2  178.68   15.20
   3 -10   2  180.88   14.00
  -2  10  -2  179.68    9.80
  -2  10  -2  173.98   10.80
  -2  10  -2  175.88   12.80
  -2  10  -2  155.28   11.60
  -2  10  -2  165.08   15.60
   2 -10   2  150.08   14.20
   2 -10   2  188.88   13.50
   2 -10   2  167.08   12.80
  -1  10  -2  449.46   24.30
  -1  10  -2  475.95   29.00
  -1  10  -2  459.35   23.40
  -1  10  -2  416.96   25.80
  -1  10  -2  442.66   24.90
   1 -10   2  437.66   27.70
   1 -10   2  433.66   26.40
   1 -10   2  476.15   26.50
   0  10  -2   56.99    6.10
   0  10  -2   75.59   10.60
   0  10  -2   56.89    4.90
   0 -10   2   43.70    7.00
   0 -10   2   57.89    7.30
   0 -10   2   45.10    7.50
   1  10  -2  451.85   24.90
   1  10  -2  461.35   29.30
   1  10  -2  451.45   23.60
  -1 -10   2  433.86   23.00
  -1 -10   2  438.06   26.30
  -1 -10   2  449.56   28.00
  -1 -10   2  452.85   22.80
   2  10  -2  166.38   11.30
   2  10  -2  191.08   16.60
   2  10  -2  174.58   12.30
  -2 -10   2  158.48   13.20
  -2 -10   2  185.08   13.60
  -2 -10   2  167.78   10.40
  -2 -10   2  198.08   15.60
   3  10  -2  189.28   17.10
   3  10  -2  169.18   11.10
   3  10  -2  178.98   12.90
  -3 -10   2  194.58   15.60
  -3 -10   2  174.18   11.20
  -3 -10   2  191.78   10.60
  -3 -10   2  173.68   13.50
   4  10  -2    2.50    2.60
   4  10  -2    4.00    3.70
   4  10  -2    1.80    5.80
  -4 -10   2   -2.00    4.10
  -4 -10   2    5.10    4.70
  -4 -10   2    6.80    3.10
  -4 -10   2    2.30    2.30
   5  10  -2  113.29   13.80
   5  10  -2  151.48   11.50
   5  10  -2  122.89    8.90
  -5 -10   2  127.99    9.60
  -5 -10   2  127.99   13.60
  -5 -10   2  104.39   11.20
  -5 -10   2  134.09    8.80
   6  10  -2   -7.40    5.80
   6  10  -2   -0.80    2.80
   6  10  -2    1.90    4.30
  -6 -10   2   -0.10    3.30
  -6 -10   2   -3.30    2.60
  -6 -10   2    2.50    4.80
   7  10  -2   17.40    4.00
   7  10  -2    9.70    5.50
   7  10  -2    1.90    6.90
  -7 -10   2   20.70    4.80
  -7 -10   2    6.40    3.30
   8  10  -2   11.40    4.70
   8  10  -2    8.50    5.10
  -8 -10   2   11.50    3.80
  -8 -10   2   13.70    4.50
   9  10  -2   33.20    8.70
   9  10  -2   24.60    6.60
   9  10  -2   23.80    4.90
  -9 -10   2   34.60    5.30
  10  10  -2   24.30    8.40
  10  10  -2   16.40    6.20
 -10 -10   2   23.30    4.80
 -10 -10   2   27.30    6.20
  11  10  -2   87.29   11.20
  11  10  -2   82.09   14.30
 -11 -10   2   91.99    8.90
  12  10  -2   56.79    9.40
  12  10  -2   56.79   11.70
 -12 -10   2   42.40    6.40
  13  10  -2   10.70    6.30
  13  10  -2    2.00    7.30
 -13 -10   2    0.80    3.80
 -12  11  -2   18.10    3.80
 -12  11  -2   22.30    4.00
  12 -11   2   20.40    5.30
 -11  11  -2   35.90    4.50
 -11  11  -2   39.30    4.40
  11 -11   2   28.10    5.80
 -10  11  -2   77.89    9.30
 -10  11  -2   84.49    6.80
 -10  11  -2   93.89    6.90
  10 -11   2  100.49    9.20
  -9  11  -2   56.09    5.00
  -9  11  -2   41.00    8.10
  -9  11  -2   57.49    5.00
   9 -11   2   50.89    6.70
  -8  11  -2   35.20    7.30
  -8  11  -2   36.60    4.00
  -8  11  -2   36.70    3.90
  -7  11  -2   11.90    2.50
  -7  11  -2    5.60    5.80
  -7  11  -2    3.90    5.00
  -7  11  -2    7.90    5.70
  -7  11  -2   11.60    2.80
   7 -11   2   11.10    5.70
  -6  11  -2  173.18   10.20
  -6  11  -2  156.28   13.30
  -6  11  -2  165.28    9.50
  -6  11  -2  144.09   13.20
   6 -11   2  151.08   13.90
   6 -11   2  191.18   14.50
   6 -11   2  157.88   13.90
  -5  11  -2   58.59    9.70
  -5  11  -2   38.00    7.60
  -5  11  -2   64.99    4.80
  -5  11  -2   60.89    5.60
  -5  11  -2   69.89    8.50
   5 -11   2   65.79    9.00
   5 -11   2   68.29    9.80
   5 -11   2   51.49    8.60
  -4  11  -2   34.10    7.60
  -4  11  -2   32.90    6.10
  -4  11  -2   31.30    4.10
  -4  11  -2   26.00    3.10
   4 -11   2   29.00    6.70
   4 -11   2   24.30    6.70
   4 -11   2   26.80    6.70
  -3  11  -2  147.99   11.50
  -3  11  -2  144.99    8.80
  -3  11  -2  165.38   15.70
  -3  11  -2  151.08    9.90
   3 -11   2  130.49   12.70
   3 -11   2  157.18   14.00
   3 -11   2  140.69   12.50
  -2  11  -2    9.40    4.00
  -2  11  -2    8.00    2.50
  -2  11  -2    2.80    3.00
  -2  11  -2   -0.20    5.50
   2 -11   2    4.20    4.80
   2 -11   2    9.60    4.00
   2 -11   2   11.00    5.60
  -1  11  -2  101.79    8.30
  -1  11  -2  105.49    7.10
  -1  11  -2  101.99   12.30
  -1  11  -2  103.99    8.90
   1 -11   2   88.69   11.20
   1 -11   2  112.29   11.20
   1 -11   2  111.99   10.60
   0  11  -2  871.11   46.00
   0  11  -2  906.01   45.80
   0  11  -2  878.21   44.60
   0  11  -2  885.11   50.39
   0 -11   2  880.01   47.50
   0 -11   2  841.12   47.60
   0 -11   2  861.31   49.00
   1  11  -2  118.19    9.00
   1  11  -2   92.49   12.40
   1  11  -2  113.79    9.60
  -1 -11   2  129.29   12.90
  -1 -11   2  113.79   10.80
  -1 -11   2  120.39    6.70
  -1 -11   2  111.29   11.90
   2  11  -2   11.80    6.80
   2  11  -2   19.30    4.70
   2  11  -2   14.00    3.10
  -2 -11   2   13.30    2.60
  -2 -11   2    8.50    5.40
  -2 -11   2    8.80    2.20
  -2 -11   2   12.30    5.80
  -2 -11   2   12.00    5.50
   3  11  -2  115.09   14.40
   3  11  -2  142.39    9.60
   3  11  -2  155.28   11.70
  -3 -11   2  151.48   14.10
  -3 -11   2  151.68    8.90
  -3 -11   2  127.49   12.40
  -3 -11   2  149.69    9.50
   4  11  -2   29.90    5.90
   4  11  -2   25.60    4.20
   4  11  -2   29.90    9.10
  -4 -11   2   34.20    8.00
  -4 -11   2   30.70    6.60
  -4 -11   2   30.90    4.00
   5  11  -2   55.69    7.90
   5  11  -2   66.89    6.30
  -5 -11   2   67.09    6.10
  -5 -11   2   54.69    6.50
  -5 -11   2   57.09    8.60
   6  11  -2  168.58   13.80
   6  11  -2  175.48   18.30
   6  11  -2  155.58   11.40
  -6 -11   2  169.88   10.90
  -6 -11   2  147.19   13.70
  -6 -11   2  161.48   11.80
   7  11  -2   17.70    8.10
   7  11  -2   10.00    5.30
  -7 -11   2   12.10    4.40
  -7 -11   2    8.40    5.70
  -7 -11   2   10.10    3.60
   8  11  -2   45.00   10.90
   8  11  -2   37.60    7.30
   8  11  -2   40.00    5.80
  -8 -11   2   42.70    5.50
  -8 -11   2   27.60    5.80
   9  11  -2   67.19    9.40
   9  11  -2   40.20    9.80
  -9 -11   2   48.50    6.10
  -9 -11   2   42.00    7.10
  10  11  -2   74.29   10.60
  10  11  -2   91.09   14.40
 -10 -11   2   88.99   10.40
 -10 -11   2   92.19    8.80
  11  11  -2   31.50    8.20
  11  11  -2   27.30   10.00
 -11 -11   2   27.60    5.60
  12  11  -2   20.00    8.80
  12  11  -2   14.00    7.40
 -12 -11   2   14.50    4.80
  13  11  -2    2.70    7.70
 -12  12  -2   -1.30    2.70
 -12  12  -2    0.20    2.80
  12 -12   2    5.60    4.30
 -11  12  -2   27.90    3.90
 -11  12  -2    6.50    6.20
 -11  12  -2   25.10    4.00
  11 -12   2   27.00    5.50
 -10  12  -2   20.30    7.00
 -10  12  -2   36.30    4.10
 -10  12  -2   35.20    4.10
  -9  12  -2    8.30    6.20
  -9  12  -2   12.30    2.90
  -9  12  -2   18.60    3.20
  -8  12  -2  188.88   11.20
  -8  12  -2  194.98   17.20
  -8  12  -2  195.68   11.50
  -7  12  -2   22.60    3.10
  -7  12  -2   14.80    6.80
  -7  12  -2   26.70    3.70
   7 -12   2   15.20    5.90
  -6  12  -2    4.50    2.10
  -6  12  -2    1.00    5.90
  -6  12  -2   -0.20    2.60
   6 -12   2   -1.50    4.10
   6 -12   2   -5.50    4.50
  -5  12  -2   88.19    6.10
  -5  12  -2   97.59    7.20
  -5  12  -2   74.79   11.30
  -5  12  -2   94.69   11.10
   5 -12   2   84.99   10.60
   5 -12   2   97.29   10.70
   5 -12   2   67.99    9.80
  -4  12  -2   27.40    3.50
  -4  12  -2   36.70    8.90
  -4  12  -2   29.30    4.50
   4 -12   2   29.00    6.90
   4 -12   2   23.90    6.50
   4 -12   2   13.10    6.00
  -3  12  -2   17.00    7.70
  -3  12  -2   13.00    7.10
  -3  12  -2   19.70    3.90
  -3  12  -2   18.90    3.10
   3 -12   2   16.60    6.40
   3 -12   2   11.40    5.70
   3 -12   2    9.20    5.50
  -2  12  -2   94.49   13.30
  -2  12  -2   76.39    6.20
  -2  12  -2   83.29    7.60
   2 -12   2   91.69   11.10
   2 -12   2   67.29    9.40
   2 -12   2   67.29   10.20
  -1  12  -2   33.90    8.50
  -1  12  -2   40.20    4.30
  -1  12  -2   39.70    5.60
   1 -12   2   36.30    7.60
   1 -12   2   48.90    8.50
   1 -12   2   42.90    8.10
   0  12  -2  140.09   10.70
   0  12  -2  156.38   16.60
   0 -12   2  157.88   14.60
   0 -12   2  121.99   12.80
   0 -12   2  136.09   12.70
   1  12  -2   42.60    4.70
   1  12  -2   42.70    6.30
  -1 -12   2   39.80    7.70
  -1 -12   2   41.80    8.10
  -1 -12   2   36.10    6.90
   2  12  -2   64.59   11.30
   2  12  -2   69.99    6.60
   2  12  -2   78.09    8.40
  -2 -12   2   96.59   11.10
  -2 -12   2   76.89   10.60
  -2 -12   2   80.49    5.20
  -2 -12   2   74.79    5.40
   3  12  -2    5.00    7.10
   3  12  -2   19.10    3.70
   3  12  -2   16.80    4.90
  -3 -12   2   13.70    2.60
  -3 -12   2    9.80    2.90
  -3 -12   2   14.30    6.30
  -3 -12   2   11.80    6.20
  -3 -12   2    6.10    5.50
   4  12  -2   32.50    4.90
   4  12  -2   26.00    8.20
   4  12  -2   34.30    6.50
  -4 -12   2   36.70    4.10
  -4 -12   2   47.90    7.90
   5  12  -2   90.29   12.60
   5  12  -2  107.79   11.00
   5  12  -2   86.69    7.70
  -5 -12   2   85.99    8.00
  -5 -12   2   90.29    7.20
  -5 -12   2   92.39   10.70
   6  12  -2   -0.70    5.60
   6  12  -2    2.20    7.30
   6  12  -2   -2.30    4.80
  -6 -12   2    0.80    4.90
  -6 -12   2   -0.10    3.30
  -6 -12   2   -0.10    2.70
   7  12  -2   24.10    8.60
   7  12  -2   13.10    6.00
   7  12  -2   22.80    4.70
  -7 -12   2   31.10    5.50
  -7 -12   2   21.20    7.00
  -7 -12   2   20.60    4.20
   8  12  -2  200.08   16.00
   8  12  -2  195.88   19.80
  -8 -12   2  175.88   13.80
  -8 -12   2  205.78   13.00
  -8 -12   2  156.58   15.40
   9  12  -2   21.60    6.90
   9  12  -2   19.80    9.20
  -9 -12   2   15.00    5.20
  -9 -12   2   15.40    4.40
  -9 -12   2   21.50    7.40
  10  12  -2   20.10    7.00
  10  12  -2   12.10    7.60
 -10 -12   2   34.40    5.80
  11  12  -2   23.90    9.30
  11  12  -2   13.30    8.80
 -11 -12   2   24.50    5.50
  12  12  -2    1.50    8.00
  12  12  -2   10.90    6.40
 -12 -12   2    9.60    4.70
 -11  13  -2   -0.90    2.50
 -11  13  -2  -16.20    5.20
 -11  13  -2    2.00    2.70
 -10  13  -2    6.80    6.70
  -9  13  -2   -5.00    6.00
  -9  13  -2   -0.50    2.50
  -9  13  -2    4.80    2.30
  -8  13  -2    8.00    2.80
  -8  13  -2    1.50    6.40
  -8  13  -2    3.00    2.20
  -7  13  -2   29.90    3.60
  -7  13  -2   26.60    7.80
  -7  13  -2   29.10    4.00
   7 -13   2   22.60    6.60
  -6  13  -2   57.19    5.00
  -6  13  -2   55.09    5.40
  -6  13  -2   49.80   10.10
   6 -13   2   60.89   10.60
   6 -13   2   54.69    9.10
  -5  13  -2    3.80    2.90
  -5  13  -2   -0.60    2.10
  -5  13  -2    1.80    7.40
   5 -13   2   -0.60    4.70
   5 -13   2    1.90    5.30
  -4  13  -2   19.50    9.10
  -4  13  -2   32.10    3.70
  -4  13  -2   36.10    4.90
   4 -13   2   31.40    7.70
   4 -13   2   34.30    7.80
  -3  13  -2   31.80    4.00
  -3  13  -2   38.40    9.60
  -3  13  -2   31.30    5.10
   3 -13   2   43.60    8.40
   3 -13   2   36.20    8.30
  -2  13  -2    8.30    3.70
  -2  13  -2    1.20    6.70
  -2  13  -2    1.60    2.60
   2 -13   2    9.10    6.10
   2 -13   2   -0.70    4.70
   2 -13   2   -4.40    5.10
  -1  13  -2  126.29   15.70
  -1  13  -2  155.98   11.10
  -1  13  -2  145.59    9.60
   1 -13   2  144.49   13.90
   1 -13   2  142.49   14.90
   1 -13   2  143.29   13.20
   0  13  -2   15.90    7.80
   0  13  -2   13.40    4.40
   0  13  -2   14.40    3.30
   0 -13   2   14.50    6.80
   0 -13   2    4.80    5.80
   1  13  -2  126.89   15.40
   1  13  -2  152.58   11.70
   1  13  -2  139.99    9.60
  -1 -13   2  147.79   13.30
  -1 -13   2  115.59   13.30
   2  13  -2   12.20    4.50
   2  13  -2   -5.90    7.50
   2  13  -2    1.10    2.90
  -2 -13   2   -0.50    5.20
  -2 -13   2    4.40    4.70
   3  13  -2   26.00    9.60
   3  13  -2   32.50    4.70
   3  13  -2   32.50    6.30
  -3 -13   2   13.70    6.40
  -3 -13   2   31.40    7.30
  -3 -13   2   26.80    3.50
  -3 -13   2   29.00    3.60
   4  13  -2   12.80    8.00
   4  13  -2   32.60    6.60
   4  13  -2   34.60    4.90
  -4 -13   2   34.40    8.20
  -4 -13   2   28.60    5.50
  -4 -13   2   35.50    7.70
  -4 -13   2   29.20    3.80
   5  13  -2    0.50    7.00
   5  13  -2    1.90    4.90
  -5 -13   2   -3.10    5.10
  -5 -13   2   -3.10    2.80
  -5 -13   2   -1.00    2.40
   6  13  -2   42.50   10.20
   6  13  -2   51.79    6.70
   6  13  -2   50.89    8.20
  -6 -13   2   45.90    5.40
  -6 -13   2   62.49    6.80
  -6 -13   2   50.09    9.20
   7  13  -2   16.40    8.00
   7  13  -2   29.80    7.20
  -7 -13   2   26.70    5.30
  -7 -13   2   34.50    7.90
  -7 -13   2   31.70    4.80
   8  13  -2    8.80    8.60
   8  13  -2   -3.30    4.90
  -8 -13   2    5.60    3.60
  -8 -13   2    4.20    6.10
  -8 -13   2    0.60    4.00
   9  13  -2    7.40    8.70
   9  13  -2    8.40    5.70
  -9 -13   2    8.30    4.60
  -9 -13   2    7.30    6.30
  10  13  -2   33.10    9.30
  10  13  -2   40.70   10.50
 -10 -13   2   54.49   11.00
 -10 -13   2   32.30    5.70
  11  13  -2   -1.50    7.70
  11  13  -2    5.30    6.60
 -11 -13   2    4.40    7.00
 -11 -13   2    3.10    4.20
  -9  14  -2    1.90    2.40
  -9  14  -2   -1.00    2.40
  -9  14  -2  -13.50    6.30
  -8  14  -2    2.50    6.90
  -8  14  -2   13.10    2.90
  -8  14  -2   25.00    3.70
  -7  14  -2   -1.80    2.10
  -7  14  -2   -2.60    6.50
  -7  14  -2    0.90    2.60
   7 -14   2    1.20    5.70
  -6  14  -2   -5.10    7.00
  -6  14  -2    1.10    2.80
  -6  14  -2   -1.80    2.10
   6 -14   2    3.90    5.40
   6 -14   2    9.70    6.70
  -5  14  -2   46.30    4.50
  -5  14  -2   30.30    9.40
  -5  14  -2   47.00    5.50
   5 -14   2   42.10    7.80
   5 -14   2   48.90    9.70
  -4  14  -2   58.09    5.30
  -4  14  -2   54.99    6.10
  -4  14  -2   54.49   11.60
   4 -14   2   55.69    9.90
   4 -14   2   48.00    9.20
  -3  14  -2    4.20    7.50
  -3  14  -2    7.30    3.70
   3 -14   2    9.90    4.80
   3 -14   2    0.90    5.50
  -2  14  -2   -2.10    6.60
  -2  14  -2    6.30    3.70
  -2  14  -2    2.00    2.60
   2 -14   2    2.90    5.50
   2 -14   2   -3.30    4.40
  -1  14  -2   26.90    5.20
  -1  14  -2   30.70    9.30
  -1  14  -2   28.70    4.20
   1 -14   2   22.50    6.70
   1 -14   2   24.90    7.20
   0  14  -2   45.30   10.60
   0  14  -2   67.89    7.70
   0  14  -2   67.19    6.30
   0 -14   2   71.39   10.80
   0 -14   2   66.19   10.70
   1  14  -2   22.20    5.50
   1  14  -2   24.70    4.20
   1  14  -2   31.90   10.10
  -1 -14   2   30.10    7.30
  -1 -14   2   16.20    6.70
   2  14  -2    1.40    3.00
   2  14  -2    0.80    4.70
   2  14  -2   -0.60    6.80
  -2 -14   2    0.60    5.20
  -2 -14   2    4.90    5.90
   3  14  -2    8.40    3.50
   3  14  -2   -0.50    7.10
   3  14  -2    5.20    5.20
  -3 -14   2    4.50    2.00
  -3 -14   2   11.00    6.50
  -3 -14   2    4.30    1.90
  -3 -14   2    4.80    5.20
   4  14  -2   46.40    7.60
   4  14  -2   55.29    8.10
   4  14  -2   39.70   10.10
  -4 -14   2   60.99   10.10
  -4 -14   2   60.49    5.50
  -4 -14   2   42.00    9.20
  -4 -14   2   49.20    4.60
   5  14  -2   43.20    7.50
   5  14  -2   30.30    9.30
  -5 -14   2   52.19    9.60
  -5 -14   2   42.30    4.80
  -5 -14   2   41.10    9.00
  -5 -14   2   44.00    5.30
   6  14  -2    0.70    5.00
   6  14  -2   -4.00    8.60
  -6 -14   2    5.90    6.20
  -6 -14   2   -2.10    3.30
  -6 -14   2   -4.20    2.80
   7  14  -2    4.10    5.40
   7  14  -2   -0.70    8.00
  -7 -14   2    0.50    2.80
  -7 -14   2   -5.50    5.20
  -7 -14   2   -0.90    3.50
   8  14  -2   18.40    7.00
   8  14  -2    8.30    8.00
  -8 -14   2   13.40    4.80
  -8 -14   2   18.50    4.20
   9  14  -2    3.40    5.60
   9  14  -2   -2.00    7.40
  -9 -14   2    5.00    3.70
  -9 -14   2    0.30    6.40
  -8  15  -2    2.50    2.60
  -8  15  -2    3.60    7.30
  -7  15  -2   15.30    3.40
  -7  15  -2    7.50    3.20
  -7  15  -2    0.10    6.90
   7 -15   2   12.80    7.00
  -6  15  -2    7.40    3.40
  -6  15  -2   13.10    4.20
  -6  15  -2    2.70    7.20
   6 -15   2   13.60    7.00
   6 -15   2   15.00    6.60
  -5  15  -2    3.20    3.70
  -5  15  -2    3.00    7.70
  -5  15  -2   16.50    3.90
   5 -15   2    3.00    6.60
   5 -15   2    9.20    6.60
  -4  15  -2   20.60    9.70
  -4  15  -2   19.10    4.40
  -4  15  -2   19.00    3.60
   4 -15   2    2.10    5.50
  -3  15  -2   38.20   11.00
  -3  15  -2   64.99    7.10
  -3  15  -2   55.29    5.60
   3 -15   2   67.39   10.80
   3 -15   2   66.29   10.70
  -2  15  -2   31.20    4.60
  -2  15  -2   22.70    9.60
  -2  15  -2   42.60    6.30
   2 -15   2   53.89    9.70
   2 -15   2   31.10    8.20
  -1  15  -2   17.90    3.80
  -1  15  -2   15.30    5.00
  -1  15  -2   15.20    7.90
   1 -15   2   13.50    6.70
   1 -15   2   17.90    7.30
   0  15  -2   30.80    6.10
   0  15  -2   34.10    4.80
   0  15  -2   18.10    8.40
   0 -15   2   32.20    8.60
   0 -15   2   20.10    7.20
   1  15  -2   47.00   10.10
   1  15  -2   46.10    6.90
   1  15  -2   19.80    4.10
  -1 -15   2   16.10    7.40
  -1 -15   2   12.40    6.80
   2  15  -2   28.10    9.60
   2  15  -2   36.80    5.20
   2  15  -2   35.80    6.70
  -2 -15   2   41.70    9.10
  -2 -15   2   37.70    8.40
   3  15  -2   52.79    8.10
   3  15  -2   39.60   10.20
   3  15  -2   57.29    6.40
  -3 -15   2   50.29    9.60
  -3 -15   2   60.29    9.70
   4  15  -2   18.10    9.40
   4  15  -2   15.80    4.20
   4  15  -2   13.50    5.80
  -4 -15   2   18.00    2.90
  -4 -15   2   10.90    6.00
  -4 -15   2   11.00    7.40
   5  15  -2    4.10    8.10
   5  15  -2   13.00    6.10
  -5 -15   2   14.90    7.80
  -5 -15   2    5.60    2.70
  -5 -15   2    1.20    3.00
  -5 -15   2    5.80    7.00
   6  15  -2   19.50    6.30
   6  15  -2    2.70    7.10
  -6 -15   2   10.30    3.30
  -6 -15   2   19.80    7.60
  -6 -15   2   10.10    7.50
  -6 -15   2    5.50    3.40
   7  15  -2   17.90    6.60
  -7 -15   2    3.80    3.80
  -7 -15   2    5.30    3.30
  -7 -15   2   13.20    7.30
   8  15  -2   16.40    6.80
   8  15  -2   -0.20    7.70
  -8 -15   2   -2.50    3.80
  -8 -15   2    9.30    3.60
  -8 -15   2   -1.80    5.60
  -6  16  -2   23.50    4.20
  -6  16  -2   12.10    3.50
  -6  16  -2   14.40    9.40
   6 -16   2   15.00    7.60
   6 -16   2   13.30    7.60
  -5  16  -2  109.29    8.80
  -5  16  -2   89.29    7.70
  -5  16  -2   84.29   14.60
   5 -16   2  120.69   13.70
   5 -16   2   86.79   12.30
  -4  16  -2   -3.00    7.40
  -4  16  -2    8.50    4.00
  -4  16  -2    6.20    3.20
   4 -16   2    7.30    5.70
   4 -16   2   20.90    7.70
  -3  16  -2   -4.20    7.10
  -3  16  -2   12.40    4.60
  -3  16  -2    5.90    3.20
   3 -16   2    4.90    6.80
   3 -16   2    7.70    6.50
  -2  16  -2   14.00    9.50
  -2  16  -2   18.60    5.10
  -2  16  -2   20.60    3.90
   2 -16   2    7.40    5.40
   2 -16   2   15.80    7.40
  -1  16  -2    1.40    6.90
  -1  16  -2    3.30    3.20
   1 -16   2    3.10    6.10
   1 -16   2    0.80    6.00
   0  16  -2  104.49   10.00
   0  16  -2   60.89   12.90
   0 -16   2   59.49    9.30
   0 -16   2   67.59   11.50
   1  16  -2    3.20    7.10
   1  16  -2    4.00    3.90
   1  16  -2   -0.20    4.30
  -1 -16   2    0.10    6.20
  -1 -16   2   -0.50    5.10
   2  16  -2   19.40    9.40
   2  16  -2    9.90    5.30
   2  16  -2   24.50    4.60
  -2 -16   2   20.00    7.20
  -2 -16   2    9.30    7.60
   3  16  -2    1.80    4.90
   3  16  -2    7.40    3.90
  -3 -16   2    2.30    6.20
  -3 -16   2   -3.50    5.70
   4  16  -2   10.40    5.60
   4  16  -2   18.80    9.90
  -4 -16   2   -2.90    6.10
  -4 -16   2   12.60    6.70
   5  16  -2   88.79   11.10
   5  16  -2   78.99   15.80
  -5 -16   2   97.09   13.70
  -5 -16   2  101.49    7.10
   6  16  -2   39.50    9.00
   6  16  -2   31.30    9.90
  -6 -16   2   14.30    3.30
  -6 -16   2   28.90    4.30
  -6 -16   2   20.70    8.90
  -6 -16   2   20.20    8.40
  -2  17  -2   24.90    5.40
  -2  17  -2   13.40    4.00
  -2  17  -2    3.70   11.00
   2 -17   2    7.60    7.50
   2 -17   2   27.20    9.70
  -1  17  -2   10.30    5.00
  -1  17  -2  -10.80    7.60
  -1  17  -2    3.70    3.40
   1 -17   2    5.50    7.00
   1 -17   2   -1.60    5.20
   0  17  -2    1.40    8.80
   0  17  -2    0.90    3.30
   0  17  -2    4.50    5.00
   0 -17   2    8.90    7.10
   0 -17   2    0.00    5.80
   1  17  -2    3.80    4.80
   1  17  -2    1.70    7.00
   1  17  -2   -2.00    3.30
  -1 -17   2   -1.70    5.10
  -1 -17   2    6.80    7.40
   2  17  -2   25.70    6.40
   2  17  -2   14.50    9.50
  -2 -17   2   12.10    7.10
  -2 -17   2    8.20    7.60
   5  16   3   -4.20    8.00
  -4 -16  -3    8.30    7.40
  -4 -16  -3    2.70    5.60
   4  16   3    2.70    4.70
   4  16   3   13.30    8.50
  -3 -16  -3   -8.00    5.60
  -3 -16  -3    3.40    6.10
   3  16   3    2.90    4.80
   3  16   3  -10.00    6.90
   3  16   3    0.10    3.50
  -2 -16  -3    0.10    6.40
  -2 -16  -3    5.80    6.10
   2  16   3   -2.30    4.40
   2  16   3   -3.40    8.10
   2  16   3    5.80    3.70
  -1 -16  -3   45.10   10.30
  -1 -16  -3   33.90    8.10
   1  16   3   46.80   19.00
   1  16   3   51.49    6.10
   1  16   3   50.89    7.40
   0 -16  -3    1.40    5.70
   0 -16  -3    4.10    6.40
   0  16   3    5.40    8.70
   0  16   3    2.70    2.90
   1 -16  -3   54.09   10.10
   1 -16  -3   56.29    9.80
  -1  16   3   41.80   12.00
  -1  16   3   44.80    6.90
   2 -16  -3   -2.40    5.30
   2 -16  -3    1.50    6.10
  -2  16   3    2.40    7.90
  -2  16   3    3.90    4.00
  -2  16   3    0.30    2.50
   3 -16  -3   -1.90    5.20
   3 -16  -3    6.80    6.80
  -3  16   3   -2.60    2.20
  -3  16   3    5.00    3.50
  -3  16   3    2.40    8.00
   4 -16  -3   -3.80    5.40
   4 -16  -3   10.40    6.90
  -4  16   3   -1.70    2.20
  -4  16   3   -3.30    7.60
  -4  16   3    8.00    3.30
   5 -16  -3    4.70    6.10
   5 -16  -3    6.70    6.50
  -5  16   3    6.70    2.40
  -5  16   3   12.60    8.50
  -5  16   3    4.80    3.40
  -7 -15  -3   -1.40    2.40
  -7 -15  -3    0.90    6.40
  -7 -15  -3   -3.20    2.70
  -7 -15  -3    4.20    6.90
   7  15   3    0.80    8.20
   7  15   3    2.90    5.50
  -6 -15  -3    0.60    6.80
  -6 -15  -3    5.60    7.10
  -6 -15  -3    0.80    2.20
   6  15   3   -2.30    4.80
   6  15   3   -2.00    7.50
  -5 -15  -3   24.90    8.60
  -5 -15  -3   11.20    6.70
   5  15   3   36.80   13.00
   5  15   3   42.00    7.80
  -4 -15  -3   22.90    6.90
  -4 -15  -3    3.90    7.00
   4  15   3   12.00    5.50
   4  15   3   22.20    4.90
  -3 -15  -3   -1.10    5.30
  -3 -15  -3   -1.60    6.20
   3  15   3    2.70    7.90
   3  15   3    4.10    4.50
  -2 -15  -3   52.19    9.30
   2  15   3   47.70    7.40
   2  15   3   57.19    6.30
   2  15   3   28.60    9.90
  -1 -15  -3   18.70    7.70
  -1 -15  -3   15.60    9.70
   1  15   3   28.30    4.50
   1  15   3   31.40    9.80
   1  15   3   16.20    5.30
   0 -15  -3    2.20    6.10
   0 -15  -3   -2.10    4.80
   0  15   3   10.10    4.40
   0  15   3   11.30    7.30
   1 -15  -3   30.50    7.00
   1 -15  -3   27.80   10.50
  -1  15   3   20.80    4.90
  -1  15   3   28.20    4.00
  -1  15   3   21.00    9.10
   2 -15  -3   39.60    7.90
  -2  15   3   46.70    4.80
  -2  15   3   48.10    6.30
  -2  15   3   58.09   12.10
   3 -15  -3    0.40    5.00
   3 -15  -3   -8.40    5.30
  -3  15   3    1.50    7.40
  -3  15   3    1.00    2.30
  -3  15   3    5.50    3.40
   4 -15  -3   18.60    7.70
   4 -15  -3   27.10    7.20
  -4  15   3   20.80    4.10
  -4  15   3   33.50   10.80
  -4  15   3   24.90    3.30
   5 -15  -3   16.00    7.30
   5 -15  -3   17.00    6.60
  -5  15   3   10.30    3.40
  -5  15   3    5.80    8.20
  -5  15   3    9.20    2.60
   6 -15  -3   20.40    7.80
   6 -15  -3   10.70    6.80
  -6  15   3   10.40    2.70
  -6  15   3   13.20    8.90
  -6  15   3    3.10    2.00
   7 -15  -3    1.00    6.20
   7 -15  -3    0.50    5.60
  -7  15   3    1.50    7.20
  -7  15   3    6.30    2.10
  -9 -14  -3    0.10    6.50
  -9 -14  -3    2.00    3.40
  -9 -14  -3   -6.80    3.50
   9  14   3   -7.00    7.40
   9  14   3   -2.40    5.40
  -8 -14  -3    2.20    2.90
  -8 -14  -3    0.30    3.60
  -8 -14  -3    1.00    6.30
   8  14   3   -1.50    4.90
   8  14   3   -2.30   14.80
  -7 -14  -3   35.10    8.80
  -7 -14  -3   51.49    5.90
  -7 -14  -3   31.10    4.50
   7  14   3   28.90   11.20
   7  14   3   30.30    7.20
  -6 -14  -3  110.19    7.70
  -6 -14  -3   98.69    7.90
  -6 -14  -3  113.39   13.10
   6  14   3  115.39   12.00
   6  14   3   98.29   14.60
  -5 -14  -3   15.20    7.10
  -5 -14  -3    8.70    7.30
  -5 -14  -3   12.50    2.80
   5  14   3   13.50    4.30
   5  14   3   13.30    5.80
   5  14   3   23.40    9.10
  -4 -14  -3    8.20    5.60
  -4 -14  -3   -1.30    5.50
   4  14   3    3.10    7.30
   4  14   3    4.90    5.60
   4  14   3    2.40    4.90
  -3 -14  -3   12.50    6.00
  -3 -14  -3   21.40    7.50
   3  14   3   19.50    4.40
   3  14   3    9.80    5.30
   3  14   3   11.60    8.00
  -2 -14  -3    1.40    5.80
  -2 -14  -3   -5.40    4.40
   2  14   3    3.30    8.20
   2  14   3    0.80    2.90
   2  14   3   -3.60    3.80
  -1 -14  -3  128.59   13.30
  -1 -14  -3  116.09   13.60
   1  14   3  110.89   16.10
   1  14   3  154.48   11.60
   0 -14  -3   -5.20    4.10
   0 -14  -3    5.20    6.60
   0  14   3   -0.40    6.40
   0  14   3   -3.60    3.70
   0  14   3   -6.10    2.40
   1 -14  -3  137.69   15.70
   1 -14  -3  137.79   13.20
  -1  14   3  112.39   14.70
  -1  14   3  141.19   10.40
  -1  14   3  122.59    9.80
   2 -14  -3    3.90    4.80
   2 -14  -3   -2.00    5.40
  -2  14   3    1.50    3.10
  -2  14   3    1.00    2.20
  -2  14   3   -4.00    6.50
   3 -14  -3   28.50    8.00
   3 -14  -3   13.50    7.00
  -3  14   3   15.20    7.60
  -3  14   3   22.50    4.20
  -3  14   3   23.00    3.10
   4 -14  -3    1.30    4.80
   4 -14  -3    9.60    6.50
  -4  14   3    3.90    2.90
  -4  14   3    4.90    7.70
  -4  14   3    3.10    2.10
   5 -14  -3   12.40    6.20
   5 -14  -3   21.30    7.30
  -5  14   3   19.20    3.30
  -5  14   3   14.10    8.50
  -5  14   3   10.50    2.50
   6 -14  -3  119.49   21.40
   6 -14  -3  121.59   14.10
  -6  14   3  110.79   14.40
  -6  14   3  103.69    6.70
  -6  14   3  107.79    7.30
   7 -14  -3   43.30    8.80
   7 -14  -3   15.70    7.30
  -7  14   3   33.30    9.50
  -8  14   3    1.80    7.20
  -9  14   3    2.10    7.20
 -10 -13  -3    6.70    3.80
  10  13   3    0.30    7.60
  10  13   3    9.90    6.00
  -9 -13  -3    4.80    3.90
  -9 -13  -3   -1.00    3.20
  -9 -13  -3   -1.90    6.40
   9  13   3    6.30    6.00
   9  13   3  -10.00    6.80
  -8 -13  -3   -2.50    2.90
  -8 -13  -3    0.80    3.40
   8  13   3   -5.70    4.70
   8  13   3   11.60    8.30
  -7 -13  -3   31.80    4.70
  -7 -13  -3   43.80    9.40
  -7 -13  -3   50.69    5.90
   7  13   3   30.10   11.00
   7  13   3   28.80    7.20
  -6 -13  -3   16.60    6.80
  -6 -13  -3    8.50    3.00
  -6 -13  -3   14.20    3.70
   6  13   3   10.30    7.80
   6  13   3   11.90    3.90
   6  13   3   10.20    5.30
  -5 -13  -3   71.89    5.70
  -5 -13  -3   58.19    9.80
  -5 -13  -3   62.79    5.90
  -5 -13  -3   89.69   11.30
   5  13   3   62.79    8.60
   5  13   3   63.19   12.00
   5  13   3   61.49    8.60
  -4 -13  -3   -2.30    4.90
  -4 -13  -3    4.50    6.50
  -3 -13  -3    1.20    5.40
  -3 -13  -3   11.50    5.60
   3  13   3   -0.30    7.40
   3  13   3   11.00    3.40
   3  13   3    0.80    4.00
  -2 -13  -3   16.80    7.00
  -2 -13  -3   10.40    6.20
   2  13   3   17.20    4.90
   2  13   3    5.90    7.30
   2  13   3   12.10    3.40
  -1 -13  -3    6.10    6.50
   1  13   3    9.40    7.30
   1  13   3    8.20    4.00
   0 -13  -3    5.40    6.00
   0  13   3    0.10    3.60
   0  13   3   -2.00    7.00
   0  13   3    5.80    3.60
   1 -13  -3    4.70    5.70
   1 -13  -3    7.60    5.50
  -1  13   3    3.50    7.30
  -1  13   3    6.90    2.50
  -1  13   3    5.50    3.60
   2 -13  -3   12.10    5.50
   2 -13  -3   11.70    6.00
  -2  13   3   10.60    7.30
  -2  13   3   11.60    2.70
  -2  13   3   10.50    3.50
   3 -13  -3    3.40    5.60
   3 -13  -3    5.90    5.70
  -3  13   3    5.50    2.90
  -3  13   3    4.80    6.50
  -3  13   3    8.40    2.20
   4 -13  -3    7.60    5.30
   4 -13  -3   -4.10    5.20
  -4  13   3   -1.30    6.50
  -4  13   3   -5.40    1.80
   5 -13  -3   56.69    8.40
   5 -13  -3   53.09    9.10
  -5  13   3   70.89    4.80
  -5  13   3   61.29   12.30
   6 -13  -3   14.20    6.30
   6 -13  -3   10.90    7.00
  -6  13   3   15.90    8.30
   7 -13  -3   33.70    7.90
  -7  13   3   41.90   10.20
  -8  13   3   -0.80    6.60
  -9  13   3   -1.00    6.30
  10 -13  -3   10.60    5.30
 -10  13   3    4.80    2.00
 -10  13   3   -1.80    5.90
 -11 -12  -3  179.08   13.40
  11  12   3  212.58   22.50
  11  12   3  179.58   16.60
 -10 -12  -3   77.19    7.90
  10  12   3   78.69   15.20
  10  12   3   58.69    9.40
  -9 -12  -3   37.30    5.30
  -9 -12  -3   32.70    5.90
   9  12   3   30.80    7.60
   9  12   3   32.10   10.40
  -8 -12  -3   15.30    4.60
  -8 -12  -3   17.40    4.20
   8  12   3   26.70   10.20
   8  12   3   17.50    6.20
  -7 -12  -3    5.20    3.40
  -7 -12  -3    5.90    3.60
  -7 -12  -3    5.70    5.90
   7  12   3    0.70    3.30
   7  12   3    3.90    4.80
   7  12   3    7.90    7.90
  -6 -12  -3   36.70    8.00
  -6 -12  -3   36.20    4.60
  -6 -12  -3   39.00    5.00
   6  12   3   35.30    6.90
   6  12   3   30.70    8.90
  -5 -12  -3   11.90    6.20
  -5 -12  -3    5.10    2.40
   5  12   3    5.10    6.80
   5  12   3    6.80    3.40
   5  12   3    7.80    4.80
  -4 -12  -3   11.60    2.60
  -4 -12  -3   10.70    5.70
  -4 -12  -3    2.30    5.10
  -4 -12  -3   12.50    3.80
   4  12   3    7.00    7.20
   4  12   3   12.50    3.70
   4  12   3    1.60    4.20
  -3 -12  -3   64.99    9.50
   3  12   3   58.99    6.00
   3  12   3   48.60    9.70
   3  12   3   48.20    7.00
  -2 -12  -3   53.09    8.70
  -2 -12  -3   72.29    8.80
   2  12   3   64.09    7.40
   2  12   3   53.09   11.50
   2  12   3   69.09    6.40
  -1 -12  -3    2.00    5.30
  -1 -12  -3    5.90    5.00
   1  12   3   17.60    7.90
   1  12   3   13.30    4.30
   0 -12  -3    1.70    4.30
   0 -12  -3    1.00    5.00
   0  12   3    5.10    3.40
   0  12   3    3.00    2.30
   0  12   3    4.60    6.60
   1 -12  -3    3.00    5.60
   1 -12  -3    3.40    4.60
  -1  12   3   16.80   13.40
  -1  12   3    1.20    2.90
  -1  12   3    2.40    2.10
   2 -12  -3   72.49   10.00
   2 -12  -3   60.89    9.40
  -2  12   3   66.49    5.10
  -2  12   3   67.89    6.20
  -2  12   3   54.09    9.70
   3 -12  -3   49.10    8.70
   3 -12  -3   73.19   10.20
  -3  12   3   67.49    4.80
  -3  12   3   63.49    5.80
  -3  12   3   66.89   11.40
   4 -12  -3    7.00    4.60
   4 -12  -3   25.10    7.10
  -4  12   3   11.00    6.40
  -4  12   3    7.90    2.00
  -4  12   3   14.80    2.80
   5 -12  -3    4.50    5.80
   5 -12  -3   11.10    6.00
  -5  12   3    1.20    6.20
  -5  12   3    8.60    5.70
   6 -12  -3   40.10    8.20
   6 -12  -3   39.40    8.30
  -6  12   3   53.69   10.20
   7 -12  -3    5.50    6.30
  -7  12   3   -2.60    5.90
   8 -12  -3   14.20    4.90
  -8  12   3   18.70    7.00
   9 -12  -3   23.10    6.00
  -9  12   3   35.40    8.20
  10 -12  -3   74.59    9.00
 -10  12   3   72.99    5.40
 -10  12   3   59.49    9.40
 -10  12   3   77.09    5.20
  11 -12  -3  219.98   15.80
 -11  12   3  178.98   11.30
 -11  12   3  201.08   11.20
 -12 -11  -3   50.49    6.80
  12  11   3   54.29   12.60
  12  11   3   59.79    9.70
 -11 -11  -3   13.00    4.50
  11  11   3   -1.70    8.20
  11  11   3    4.40    6.10
 -10 -11  -3    7.00    3.90
 -10 -11  -3    4.00    4.10
  10  11   3    6.10    5.20
  10  11   3    7.60    8.20
  -9 -11  -3    9.90    4.00
  -9 -11  -3   16.60    4.90
   9  11   3   14.50    6.00
   9  11   3   11.70    8.50
  -8 -11  -3   70.59    6.90
  -8 -11  -3   67.49    7.40
   8  11   3   59.99   12.20
   8  11   3   68.99    7.30
   8  11   3   75.09   10.10
  -7 -11  -3    5.30    3.20
  -7 -11  -3   16.60    4.20
   7  11   3    5.20    4.90
   7  11   3    9.60    6.00
   7  11   3   11.20    7.50
  -6 -11  -3   51.09    5.80
  -6 -11  -3   57.99    8.80
  -6 -11  -3   47.70    5.30
   6  11   3   45.50   10.40
   6  11   3   47.90    5.90
   6  11   3   46.30    7.50
  -5 -11  -3   25.20    4.30
  -5 -11  -3   21.60    3.50
  -5 -11  -3   20.10    6.50
   5  11   3   19.60    4.10
   5  11   3   22.90    8.50
   5  11   3   23.30    5.70
  -4 -11  -3    0.80    2.00
  -4 -11  -3   -9.80    4.30
  -4 -11  -3    1.70    2.20
   4  11   3    0.00    6.40
   4  11   3   -2.60    2.50
   4  11   3    0.20    3.70
  -3 -11  -3   42.30    3.80
  -3 -11  -3   36.40    7.60
  -3 -11  -3   41.00    7.40
  -3 -11  -3   46.50    3.80
   3  11   3   48.00   12.80
   3  11   3   36.70    5.80
   3  11   3   35.40    4.70
  -2 -11  -3    0.30    4.40
  -2 -11  -3    1.40    4.00
   2  11   3    7.80    3.80
   2  11   3    2.10    6.20
  -1 -11  -3   31.00    6.40
  -1 -11  -3   22.60    6.20
   1  11   3   18.10    4.20
   1  11   3   25.50    8.00
   1  11   3   20.10    3.30
   0 -11  -3   -6.30    4.20
   0 -11  -3    0.30    4.40
   0  11   3    6.20    3.20
   0  11   3   10.20    6.00
   0  11   3   -2.30    2.00
   1 -11  -3   19.00    6.00
   1 -11  -3   23.90    6.10
  -1  11   3   29.60    4.20
  -1  11   3   14.40    7.50
  -1  11   3   22.10    2.90
   2 -11  -3    5.50    5.00
   2 -11  -3   12.20    5.60
  -2  11   3    7.70    6.60
  -2  11   3    9.30    2.80
  -2  11   3    6.80    2.00
   3 -11  -3   41.40    7.40
   3 -11  -3   30.90    6.10
  -3  11   3   36.50    3.90
  -3  11   3   43.70    3.50
  -3  11   3   31.80    7.70
   4 -11  -3    6.10    5.10
   4 -11  -3    2.60    4.80
  -4  11   3    7.40    5.80
  -4  11   3    9.20    2.10
  -4  11   3    9.30    9.70
   5 -11  -3   28.70    6.70
   5 -11  -3   22.50    6.80
  -5  11   3   22.80    6.10
  -5  11   3   35.20    8.30
   6 -11  -3   46.50    8.00
   6 -11  -3   53.79    8.90
  -6  11   3   40.10    9.00
  -6  11   3   49.90    7.50
   7 -11  -3   16.40    6.20
   7 -11  -3    7.90    4.50
  -7  11   3    8.80    6.30
   8 -11  -3   89.39    9.90
  -8  11   3   73.29   10.30
   9 -11  -3   10.90    4.60
  -9  11   3   11.50    2.00
  -9  11   3   -0.80    5.70
  10 -11  -3    4.50    4.70
 -10  11   3    1.30    2.10
 -10  11   3    4.00    2.00
 -10  11   3   -2.30    4.90
  11 -11  -3   12.90    5.20
 -11  11   3   11.80    2.60
 -11  11   3   16.60    3.10
  12 -11  -3   58.69    9.20
 -12  11   3   53.29    5.60
 -12  11   3   61.39    5.40
 -13 -10  -3    6.80    4.20
  13  10   3    6.70    6.20
  13  10   3   10.30    8.20
 -12 -10  -3    8.80    4.20
  12  10   3   14.30    6.40
  12  10   3    3.20    7.70
 -11 -10  -3   83.29    8.20
  11  10   3   50.19    9.30
  11  10   3   92.29   14.90
 -10 -10  -3   23.50    5.50
 -10 -10  -3   22.10    5.00
  10  10   3   26.20   10.00
  10  10   3   28.50    7.40
  -9 -10  -3   -1.60    3.40
  -9 -10  -3    0.80    3.20
   9  10   3   -5.00    7.30
   9  10   3    3.80    5.10
   9  10   3   -3.70    3.00
  -8 -10  -3    8.20    3.40
  -8 -10  -3    8.80    3.90
   8  10   3    4.90    5.00
   8  10   3    0.30    7.50
   8  10   3    5.50    3.50
  -7 -10  -3    5.50    3.10
  -7 -10  -3   -3.20    2.80
   7  10   3   -3.30    3.90
   7  10   3   -1.10    2.80
   7  10   3    1.90    6.70
  -6 -10  -3   19.70    4.00
  -6 -10  -3   20.30    3.70
   6  10   3   14.60    3.80
   6  10   3   29.60    6.00
   6  10   3   25.50    9.30
  -5 -10  -3    6.00    4.50
   5  10   3    7.90    3.10
   5  10   3    1.50    6.30
   5  10   3    6.40    4.40
  -4 -10  -3    3.30    2.40
  -4 -10  -3    7.10    2.40
  -4 -10  -3    3.80    4.80
   4  10   3   -2.10    5.70
   4  10   3    6.00    2.80
   4  10   3    2.30    3.60
  -3 -10  -3   45.30    3.90
  -3 -10  -3   25.50    6.20
  -3 -10  -3   37.10    3.70
   3  10   3   38.80    4.50
   3  10   3   42.60    9.90
   3  10   3   37.50    5.60
  -2 -10  -3  124.99   11.30
  -2 -10  -3  127.89   11.30
  -2 -10  -3  125.59    6.80
   2  10   3  120.19    9.50
   2  10   3  111.29   13.00
  -1 -10  -3  139.89   11.30
  -1 -10  -3  143.69   12.10
   1  10   3  132.29    8.30
   1  10   3  127.99   10.30
   0 -10  -3    7.10    4.90
   0 -10  -3   -6.30    3.50
   0  10   3    1.00    5.10
   0  10   3    1.30    1.80
   0  10   3   -1.50    2.60
   0  10   3    1.10    2.50
   1 -10  -3  135.39   11.90
   1 -10  -3  126.89   11.00
  -1  10   3  145.19    8.70
  -1  10   3  126.59   10.70
  -1  10   3  145.59   15.10
  -1  10   3  123.99    7.70
   2 -10  -3  127.99   11.70
   2 -10  -3  125.39   11.00
  -2  10   3  133.29   14.30
  -2  10   3  134.49   10.90
  -2  10   3  127.69    7.40
  -2  10   3  125.09    8.00
   3 -10  -3   20.40    5.60
   3 -10  -3   19.60    5.30
  -3  10   3   25.80    6.90
  -3  10   3   28.50    5.70
  -3  10   3   22.90    2.70
  -3  10   3   28.80    2.40
   4 -10  -3   10.00    5.10
   4 -10  -3    6.40    4.90
  -4  10   3    2.00    5.10
  -4  10   3    3.50    4.40
  -4  10   3    8.60    4.80
   5 -10  -3    7.60    4.70
   5 -10  -3    7.20    5.30
  -5  10   3   10.00    4.10
  -5  10   3    9.90    5.60
   6 -10  -3   19.00    6.10
   6 -10  -3   16.80    5.50
   6 -10  -3   20.20    4.50
  -6  10   3   16.20    6.20
  -6  10   3   28.40    7.30
   7 -10  -3    0.10    5.10
   7 -10  -3    3.20    3.70
  -7  10   3   -1.40    3.80
  -7  10   3    0.20    5.20
   8 -10  -3   10.90    4.90
  -8  10   3    6.30    5.60
  -8  10   3    6.40    4.30
   9 -10  -3   -0.70    4.20
  -9  10   3    3.20    5.40
  -9  10   3   -5.40    1.80
  -9  10   3   -1.70    1.70
  10 -10  -3   18.10    5.90
 -10  10   3   22.60    3.30
 -10  10   3   26.40    3.00
  11 -10  -3  102.49   11.10
 -11  10   3  121.09    7.50
 -11  10   3  109.79    8.00
  12 -10  -3    4.40    5.20
 -12  10   3    1.60    2.20
 -12  10   3   -7.80    2.40
  13 -10  -3   -5.90    4.90
 -13  10   3    5.10    2.60
 -13  10   3    3.00    3.20
 -14  -9  -3   19.30    5.50
  14   9   3   19.10    9.40
  14   9   3   17.70    7.50
 -13  -9  -3   16.90    5.10
  13   9   3   21.50    8.90
  13   9   3   11.00    8.20
 -12  -9  -3   42.40    6.50
  12   9   3   35.40    8.00
  12   9   3   41.00   10.40
 -11  -9  -3    3.20    3.80
 -11  -9  -3   -3.60    4.00
  11   9   3   10.20    8.40
  11   9   3    1.10    4.90
 -10  -9  -3    3.00    3.90
 -10  -9  -3    1.60    3.40
  10   9   3    3.80    4.90
  10   9   3   -5.00    6.10
  10   9   3   -0.20    3.30
  -9  -9  -3   -5.40    5.50
  -9  -9  -3   -0.30    3.50
   9   9   3    8.80    3.60
   9   9   3    6.60    5.20
  -8  -9  -3  101.29    9.00
  -8  -9  -3  113.29    8.50
   8   9   3  106.89   14.00
   8   9   3   98.09    8.50
   8   9   3   85.09   10.20
  -7  -9  -3   48.60    5.20
  -7  -9  -3   50.69    5.90
   7   9   3   32.20    8.70
   7   9   3   42.00    5.40
   7   9   3   41.00    6.80
  -6  -9  -3  250.87   14.00
  -6  -9  -3  225.28   14.40
   6   9   3  225.48   15.80
   6   9   3  241.08   20.00
   6   9   3  237.28   14.30
  -5  -9  -3   50.89    4.80
   5   9   3   39.50    4.90
   5   9   3   32.40    5.90
   5   9   3   37.50    7.90
  -4  -9  -3  116.79    7.70
  -4  -9  -3  114.19    7.40
  -4  -9  -3  111.89   10.50
   4   9   3   84.09   10.90
   4   9   3  107.69    9.20
   4   9   3  113.69    7.90
  -3  -9  -3   14.50    2.50
  -3  -9  -3   13.90    4.70
   3   9   3    8.50    6.10
   3   9   3   12.70    3.60
   3   9   3   10.20    2.80
  -2  -9  -3  149.79    8.60
  -2  -9  -3  171.68   12.40
  -2  -9  -3  167.18   12.20
  -2  -9  -3  162.38    8.60
   2   9   3  159.58   14.90
   2   9   3  147.99   10.50
  -1  -9  -3  136.49   10.70
  -1  -9  -3  146.59   13.20
   1   9   3  130.69    9.30
   1   9   3  130.49   10.00
   1   9   3  144.79    8.30
   1   9   3  130.19   14.30
   0  -9  -3    5.50    3.80
   0   9   3    4.20    1.80
   0   9   3    2.80    2.70
   0   9   3    5.10    2.50
   0   9   3    2.10    4.90
   1  -9  -3  129.79   11.10
  -1   9   3  168.38   11.20
  -1   9   3  146.69    8.20
  -1   9   3  148.89    8.80
  -1   9   3  133.09   13.80
   2  -9  -3  158.88   12.40
   2  -9  -3  152.78   11.80
  -2   9   3  163.78   14.90
  -2   9   3  134.09   11.20
  -2   9   3  158.38    8.70
  -2   9   3  156.08    8.30
  -2   9   3  142.59   11.40
   3  -9  -3   14.00    4.10
   3  -9  -3   19.10    5.20
  -3   9   3   17.00    4.60
  -3   9   3   11.20    4.20
  -3   9   3   13.60    5.50
  -3   9   3   12.10    4.10
   4  -9  -3  120.39   11.20
   4  -9  -3  108.89   10.50
   4  -9  -3   99.89    9.90
  -4   9   3  120.29    9.70
  -4   9   3  107.29   10.10
  -4   9   3  101.09   10.90
  -4   9   3   99.79    9.50
   5  -9  -3   35.70    6.70
   5  -9  -3   42.80    6.90
   5  -9  -3   39.30    5.60
  -5   9   3   45.90    7.20
  -5   9   3   35.80    7.00
  -5   9   3   40.40    6.00
   6  -9  -3  256.07   16.10
   6  -9  -3  232.38   16.90
   6  -9  -3  249.68   17.10
  -6   9   3  260.37   18.30
  -6   9   3  234.38   16.70
  -6   9   3  251.17   17.70
   7  -9  -3   65.69    8.00
  -7   9   3   46.80    7.60
  -7   9   3   49.30    8.00
   8  -9  -3  121.39   10.80
  -8   9   3  101.79    6.90
  -8   9   3  135.49   12.40
  -8   9   3  114.39   12.60
   9  -9  -3    5.60    4.60
  -9   9   3    1.50    2.20
  -9   9   3    6.40    4.40
  10  -9  -3    1.40    4.60
 -10   9   3   -0.40    1.80
 -10   9   3    0.80    2.40
  11  -9  -3    2.60    5.30
 -11   9   3   -2.30    2.00
 -11   9   3    0.00    2.60
  12  -9  -3   49.50    8.20
 -12   9   3   52.59    5.00
 -12   9   3   47.60    5.70
  13  -9  -3   17.70    7.60
 -13   9   3   21.40    4.40
 -13   9   3   24.80    3.90
  14  -9  -3   10.20    6.60
 -14   9   3   13.00    4.30
 -14   9   3   11.10    3.50
  14   8   3    7.50    9.80
  14   8   3   19.80    8.30
 -13  -8  -3  156.08   12.00
  13   8   3  170.98   15.20
  13   8   3  133.69   15.80
 -12  -8  -3    5.00    4.00
  12   8   3    1.30    5.70
  12   8   3    3.10    8.30
 -11  -8  -3   48.90    7.10
 -11  -8  -3   42.50    6.00
  11   8   3   43.00    7.80
  11   8   3   50.99   10.30
  11   8   3   35.40    7.00
 -10  -8  -3   32.40    5.20
 -10  -8  -3   33.20    7.00
  10   8   3   23.10    4.50
  10   8   3   35.00    7.20
  10   8   3   17.90    7.40
  -9  -8  -3    0.90    3.20
  -9  -8  -3    2.70    3.60
   9   8   3   -1.40    5.80
   9   8   3    5.40    4.80
   9   8   3    5.10    3.30
  -8  -8  -3   48.50    6.20
  -8  -8  -3   36.20    5.00
   8   8   3   41.40    5.30
   8   8   3   38.50    6.70
   8   8   3   32.90    8.80
  -7  -8  -3   23.10    4.00
  -7  -8  -3   13.50    4.10
   7   8   3   13.10    4.70
   7   8   3   24.70    7.80
   7   8   3   25.80    4.20
  -6  -8  -3  203.58   12.60
  -6  -8  -3  194.98   13.10
   6   8   3  223.68   18.20
   6   8   3  233.38   14.80
   6   8   3  219.08   13.00
  -5  -8  -3   46.40    5.00
  -5  -8  -3   47.40    4.60
   5   8   3   43.90    4.80
   5   8   3   44.20    6.00
   5   8   3   39.60    7.50
  -4  -8  -3   25.40    3.60
  -4  -8  -3   32.90    3.60
   4   8   3   32.70    5.80
   4   8   3   29.00    4.80
   4   8   3   31.70    7.30
  -3  -8  -3    7.80    2.10
  -3  -8  -3   13.80    4.50
  -3  -8  -3    6.90    2.10
   3   8   3    2.90    4.40
   3   8   3    1.10    2.90
   3   8   3    5.50    2.30
  -2  -8  -3   13.40    6.10
  -2  -8  -3   11.20    1.90
  -2  -8  -3   13.70    2.00
   2   8   3   11.70    2.40
   2   8   3   14.20    5.00
   2   8   3   14.60    3.30
   1   8   3  304.77   18.70
   1   8   3  260.97   17.00
   1   8   3  238.88   13.50
   1   8   3  229.38   15.00
   0  -8  -3   -0.40    3.70
   0  -8  -3    1.70    2.90
   0   8   3    1.30    1.90
   0   8   3   -0.30    1.50
   0   8   3    2.10    2.50
   0   8   3   -6.80    3.80
   1  -8  -3  213.08   14.70
   1  -8  -3  223.98   15.20
  -1   8   3  222.68   17.10
  -1   8   3  243.28   12.60
  -1   8   3  248.28   12.20
  -1   8   3  222.48   14.50
   2  -8  -3   16.80    4.60
   2  -8  -3   14.30    3.90
  -2   8   3   20.40    4.20
  -2   8   3   12.90    1.80
  -2   8   3   18.60    4.60
  -2   8   3   17.20    5.20
  -2   8   3   15.10    1.70
  -2   8   3   22.80    4.40
   3  -8  -3   10.30    3.80
   3  -8  -3    8.10    6.70
  -3   8   3    6.30    3.40
  -3   8   3    7.70    3.70
  -3   8   3   19.00    4.90
   4  -8  -3   34.10    5.70
   4  -8  -3   27.50    5.60
   4  -8  -3   36.30    6.00
  -4   8   3   37.00    6.00
  -4   8   3   29.70    5.30
  -4   8   3   36.60    6.00
  -4   8   3   25.00    6.30
   5  -8  -3   47.10    6.10
   5  -8  -3   48.80    6.90
   5  -8  -3   43.20    6.60
  -5   8   3   35.00    6.60
  -5   8   3   43.00    7.70
  -5   8   3   38.90    5.60
  -5   8   3   49.20    6.90
   6  -8  -3  214.78   14.60
  -6   8   3  218.78   14.60
  -6   8   3  192.68   14.10
  -6   8   3  182.78   14.90
  -6   8   3  200.98   15.30
   7  -8  -3   19.80    5.00
  -7   8   3   18.20    5.70
  -7   8   3   15.60    5.50
  -7   8   3   28.90    5.90
   8  -8  -3   42.80    7.40
  -8   8   3   58.89    4.60
  -8   8   3   52.09    8.20
  -8   8   3   57.69    4.00
   9  -8  -3    1.40    4.50
  -9   8   3    3.50    4.10
  -9   8   3   -1.20    1.70
  -9   8   3   -0.60    2.30
  10  -8  -3   30.60    6.70
 -10   8   3   29.10    7.30
 -10   8   3   27.10    3.20
 -10   8   3   24.30    3.90
  11  -8  -3   38.60    7.80
 -11   8   3   48.60    4.50
 -11   8   3   47.40    5.30
  12  -8  -3    5.00    5.50
 -12   8   3    3.50    2.40
  13  -8  -3  144.69   14.90
 -13   8   3  148.69   11.10
 -13   8   3  154.18   10.10
  14  -8  -3   19.20    6.80
 -14   8   3    5.50    4.00
 -14   8   3   13.60    3.50
 -15  -7  -3   18.40    5.30
  15   7   3   20.90    8.40
  15   7   3   21.80    7.60
 -14  -7  -3    7.60    4.30
  14   7   3    2.00    7.00
  14   7   3    5.60    5.80
 -13  -7  -3   55.59    7.10
  13   7   3   55.39   10.80
  13   7   3   50.59    8.80
 -12  -7  -3   36.40    5.90
  12   7   3   41.70    8.20
  12   7   3   49.60    9.60
 -11  -7  -3   49.60    7.10
 -11  -7  -3   42.30    5.80
  11   7   3   32.70    7.50
  11   7   3   55.39   10.20
  11   7   3   46.60    6.20
 -10  -7  -3   -1.70    3.00
 -10  -7  -3    6.70    4.00
  10   7   3   -3.60    5.70
  10   7   3    5.50    4.90
  -9  -7  -3   31.60    5.40
  -9  -7  -3   33.30    4.90
   9   7   3   33.00    5.10
   9   7   3   31.60    8.10
   9   7   3   32.30    7.90
  -8  -7  -3   19.60    4.50
  -8  -7  -3   16.40    3.70
   8   7   3   15.50    6.10
   8   7   3   20.40    5.10
   8   7   3    7.40    3.30
  -7  -7  -3   85.69    7.90
  -7  -7  -3   82.29    7.10
   7   7   3   92.29   11.40
   7   7   3   84.39    7.20
   7   7   3   97.39    9.30
  -6  -7  -3   10.80    2.80
  -6  -7  -3   10.10    3.20
   6   7   3    7.00    2.70
   6   7   3    3.00    4.70
   6   7   3   10.90    3.90
  -5  -7  -3   17.70    3.10
  -5  -7  -3   19.30    3.40
   5   7   3   16.40    5.70
   5   7   3   12.70    2.80
   5   7   3   18.60    4.10
  -4  -7  -3  151.88    9.20
  -4  -7  -3  155.58    9.60
   4   7   3  157.88   10.60
   4   7   3  151.48   13.30
   4   7   3  149.99    9.40
  -3  -7  -3   48.80    4.40
  -3  -7  -3   48.30    4.40
   3   7   3   46.00    4.30
   3   7   3   37.30    6.60
   3   7   3   47.30    5.30
  -2  -7  -3   44.20    3.60
  -2  -7  -3   25.50    4.70
  -2  -7  -3   41.50    3.40
   2   7   3   39.80    3.80
   2   7   3   40.90    7.20
   2   7   3   42.20    4.60
  -1  -7  -3   98.69    5.50
  -1  -7  -3   84.49    8.50
  -1  -7  -3  102.59    5.50
  -1  -7  -3   96.49    8.60
   1   7   3  111.69   11.00
   1   7   3  104.19    6.30
   1   7   3  106.69    7.80
   0  -7  -3    4.90    3.10
   0  -7  -3    1.40    3.50
   0   7   3    3.60    2.60
   0   7   3    1.70    1.40
   0   7   3    2.40    1.80
   0   7   3    3.60    4.40
   1  -7  -3  114.49    8.80
   1  -7  -3   95.79    9.00
  -1   7   3  112.89   10.90
  -1   7   3   95.19    8.20
  -1   7   3  106.99    6.20
  -1   7   3  105.29    8.60
  -1   7   3  109.69    6.00
   2  -7  -3   47.60    6.60
   2  -7  -3   43.40    6.30
  -2   7   3   26.70    5.40
  -2   7   3   48.70    5.90
  -2   7   3   43.00    5.70
  -2   7   3   40.70    6.60
   3  -7  -3   45.30    5.30
   3  -7  -3   44.60    5.90
   3  -7  -3   32.50    5.50
  -3   7   3   43.00    5.70
  -3   7   3   37.90    5.90
  -3   7   3   39.60    5.10
   4  -7  -3  148.59   10.30
   4  -7  -3  152.98   10.90
   4  -7  -3  139.59   10.90
  -4   7   3  143.59   12.30
  -4   7   3  142.49   11.00
  -4   7   3  143.99   10.60
  -4   7   3  146.29   10.70
   5  -7  -3   17.90    4.80
   5  -7  -3   12.00    3.60
   5  -7  -3   16.40    4.50
  -5   7   3    8.00    4.30
  -5   7   3   14.10    4.50
  -5   7   3   22.10    4.50
  -5   7   3   16.10    4.10
   6  -7  -3    4.00    3.90
   6  -7  -3    3.30    3.80
  -6   7   3    8.80    3.70
  -6   7   3   12.20    3.80
  -6   7   3   10.30    4.80
  -6   7   3    7.20    4.30
   7  -7  -3  103.39    9.60
  -7   7   3   89.59    9.90
  -7   7   3  129.19   13.20
  -7   7   3   84.09    9.30
  -7   7   3   91.39    9.30
   8  -7  -3   20.20    5.60
  -8   7   3    4.50    4.30
  -8   7   3   12.00    2.10
  -8   7   3   11.60    2.70
   9  -7  -3   26.90    6.00
  -9   7   3   29.70    3.30
  -9   7   3   30.00    3.80
  10  -7  -3    1.40    5.30
 -10   7   3    8.40    4.80
 -10   7   3   -0.60    1.80
 -10   7   3   -1.00    2.50
  11  -7  -3   48.30    8.20
 -11   7   3   49.90    5.90
 -11   7   3   62.79    5.20
  12  -7  -3   40.50    7.90
 -12   7   3   48.60    5.90
 -12   7   3   38.10    4.60
  13  -7  -3   45.10    8.50
 -13   7   3   55.49    6.70
 -13   7   3   51.19    5.40
  14  -7  -3    7.20    6.20
 -14   7   3    2.00    4.40
 -14   7   3    1.10    3.90
  15  -7  -3   15.30    7.20
 -15   7   3   17.20    4.20
 -15   7   3   20.90    5.40
 -15  -6  -3    2.40    3.80
  15   6   3   13.80    7.00
  15   6   3   11.30    6.80
 -14  -6  -3   -0.80    3.50
  14   6   3    6.20    5.60
  14   6   3   -3.90    5.30
 -13  -6  -3  231.88   16.10
  13   6   3  249.18   18.80
  13   6   3  278.37   21.20
 -12  -6  -3   -4.20    3.80
 -12  -6  -3   -2.20    3.30
  12   6   3   -4.20    3.20
  12   6   3   -1.40    6.30
  12   6   3   -5.70    4.80
 -11  -6  -3    1.00    3.20
 -11  -6  -3    5.20    4.10
  11   6   3    3.60    6.20
  11   6   3    2.50    3.30
  11   6   3    1.80    5.10
 -10  -6  -3  105.69   10.00
 -10  -6  -3  104.39   11.80
  10   6   3  103.09    8.50
  10   6   3  108.09   11.80
  10   6   3   90.49   11.10
  -9  -6  -3   13.20    3.70
  -9  -6  -3   13.30    4.10
   9   6   3    3.60    5.50
   9   6   3   12.50    4.70
   9   6   3    6.30    3.10
  -8  -6  -3   88.49    8.30
  -8  -6  -3   90.79    7.10
   8   6   3   71.09    8.20
   8   6   3   81.49    7.00
   8   6   3   81.79   10.30
  -7  -6  -3  179.68   11.30
  -7  -6  -3  164.78   10.40
   7   6   3  146.69   10.30
   7   6   3  150.38   11.60
   7   6   3  172.48   14.10
  -6  -6  -3   93.09    6.50
  -6  -6  -3   92.69    7.30
   6   6   3   76.09    7.80
   6   6   3   77.99    6.30
   6   6   3   66.19    8.30
  -5  -6  -3   54.99    5.00
  -5  -6  -3   56.39    5.50
   5   6   3   54.89    6.10
   5   6   3   57.39    5.10
   5   6   3   50.29    7.60
  -4  -6  -3    0.60    2.10
  -4  -6  -3   -0.60    1.90
   4   6   3    1.60    2.80
   4   6   3    3.80    4.00
   4   6   3    2.60    2.10
  -3  -6  -3   -1.60    2.00
   3   6   3   -3.40    3.80
   3   6   3    3.90    2.10
   3   6   3   -3.00    2.70
  -2  -6  -3   79.59    5.10
  -2  -6  -3   74.19    5.30
   2   6   3   77.19    6.30
   2   6   3   68.99    8.20
   2   6   3   76.09    5.50
  -1  -6  -3    5.90    1.40
  -1  -6  -3    4.90    1.30
  -1  -6  -3    4.50    3.60
   1   6   3    5.20    4.20
   1   6   3    3.70    1.80
   1   6   3    5.60    2.20
   0  -6  -3    4.90    3.40
   0  -6  -3    5.60    3.40
   0   6   3    2.90    2.60
   0   6   3    2.60    1.80
   0   6   3    2.30    1.50
   0   6   3   -2.60    3.70
   1  -6  -3    8.40    4.20
   1  -6  -3    4.40    3.80
  -1   6   3    9.00    4.70
  -1   6   3    2.90    3.00
  -1   6   3    7.40    3.20
  -1   6   3    4.40    1.30
   2  -6  -3   75.89    7.30
   2  -6  -3   73.19    7.10
   2  -6  -3   76.09    6.60
  -2   6   3   75.59    6.70
  -2   6   3   72.89    7.10
  -2   6   3   76.49    8.80
  -2   6   3   76.19    7.40
   3  -6  -3   -0.70    2.70
   3  -6  -3    5.50    3.40
   3  -6  -3    2.60    3.30
  -3   6   3    1.00    3.00
  -3   6   3    6.20    3.70
  -3   6   3    2.50    2.80
  -3   6   3   -0.90    3.10
   4  -6  -3   -3.20    3.00
   4  -6  -3    0.50    3.10
   4  -6  -3    3.00    2.90
  -4   6   3    1.20    2.80
  -4   6   3    4.70    3.30
  -4   6   3    4.00    3.20
  -4   6   3    1.40    3.60
   5  -6  -3   54.59    6.00
   5  -6  -3   45.90    6.20
  -5   6   3   65.29    7.20
  -5   6   3   60.59    7.40
  -5   6   3   46.30    6.70
  -5   6   3   44.90    5.70
   6  -6  -3   79.09    8.20
  -6   6   3   89.19    8.20
  -6   6   3   86.39    9.60
  -6   6   3   74.89    7.70
  -6   6   3   82.69    7.70
   7  -6  -3  164.78   12.10
  -7   6   3  143.39    8.70
  -7   6   3  154.48   12.40
  -7   6   3  153.18    8.20
  -7   6   3  147.79   11.50
   8  -6  -3   88.19    9.70
  -8   6   3   91.89    9.10
  -8   6   3   86.69    6.40
  -8   6   3   87.99    5.60
  -8   6   3   96.89    8.80
   9  -6  -3    8.80    4.90
  -9   6   3    6.70    2.10
  -9   6   3   10.70    4.80
  -9   6   3   11.90    3.00
  10  -6  -3  104.19   11.20
 -10   6   3  105.89    7.00
 -10   6   3  101.49    8.00
 -10   6   3  105.19   10.80
  11  -6  -3    5.40    5.50
 -11   6   3    5.80    2.50
 -11   6   3    4.90    3.30
 -11   6   3   13.60    5.70
  12  -6  -3   -6.40    5.20
 -12   6   3    2.30    3.30
 -12   6   3   -2.60    2.20
  13  -6  -3  244.48   19.50
 -13   6   3  250.87   16.10
 -13   6   3  258.77   15.00
  14  -6  -3   -7.00    5.60
 -14   6   3    0.80    3.90
 -14   6   3    3.30    5.30
  15  -6  -3    9.90    7.40
 -15   6   3    5.00    3.50
  16   5   3   -1.50    5.10
  15   5   3    7.10    5.50
  15   5   3   12.80    6.10
 -14  -5  -3   -2.70    3.30
  14   5   3    2.30    5.80
  14   5   3    1.10    5.60
 -13  -5  -3    9.80    4.30
  13   5   3   13.70    4.40
  13   5   3   11.40    6.20
  13   5   3   30.80    8.00
 -12  -5  -3   62.49    8.10
 -12  -5  -3   51.19    6.30
  12   5   3   60.99    9.40
  12   5   3   69.39    9.20
  12   5   3   51.79    6.50
 -11  -5  -3   49.99    6.80
 -11  -5  -3   40.00    5.30
  11   5   3   39.40    5.50
  11   5   3   35.50    7.20
  11   5   3   41.60    8.40
 -10  -5  -3    2.30    3.00
 -10  -5  -3    1.80    3.60
  10   5   3   -0.90    2.70
  10   5   3    2.10    5.40
  10   5   3    0.70    4.20
  -9  -5  -3   78.39    6.80
  -9  -5  -3   80.69    8.10
   9   5   3   62.69    6.40
   9   5   3   75.09    8.50
  -8  -5  -3    5.60    3.40
  -8  -5  -3    9.80    2.90
   8   5   3    6.30    2.80
   8   5   3    4.20    3.80
   8   5   3   11.00    4.90
  -7  -5  -3   12.60    2.90
  -7  -5  -3    7.90    3.10
   7   5   3   10.40    2.80
   7   5   3    2.10    4.30
   7   5   3    6.90    3.60
  -6  -5  -3  140.59    8.80
  -6  -5  -3  133.39    9.40
   6   5   3  123.29   11.60
   6   5   3  143.79   10.30
  -5  -5  -3   28.90    3.60
   5   5   3   26.30    5.90
   5   5   3   33.60    3.70
  -4  -5  -3   19.60    3.10
  -4  -5  -3   27.50    3.70
   4   5   3   34.10    3.60
   4   5   3   17.60    4.60
   4   5   3   30.40    4.20
  -3  -5  -3  146.89    8.10
  -3  -5  -3  134.59    8.30
   3   5   3  128.09    8.10
   3   5   3  114.69   10.80
  -2  -5  -3  251.77   13.00
  -2  -5  -3  236.48   13.10
   2   5   3  238.08   13.60
   2   5   3  257.17   13.30
   2   5   3  234.38   15.70
  -1  -5  -3  130.89    9.30
  -1  -5  -3  121.79    7.20
  -1  -5  -3  139.79    7.20
   1   5   3  141.59    8.00
   0  -5  -3    0.40    2.50
   0  -5  -3    1.40    2.20
   0   5   3    0.60    1.30
   0   5   3    1.50    1.10
   0   5   3   -1.80    1.90
   0   5   3    0.10    2.70
   1  -5  -3  136.19    9.20
   1  -5  -3  162.08    9.80
  -1   5   3  133.89    9.10
  -1   5   3  136.69    9.10
  -1   5   3  133.69    7.00
  -1   5   3  131.89   10.90
  -1   5   3  120.29    9.00
  -1   5   3  137.39    7.00
   2  -5  -3  255.97   14.70
   2  -5  -3  251.97   14.90
   2  -5  -3  238.98   14.30
  -2   5   3  240.68   15.30
  -2   5   3  262.27   14.50
  -2   5   3  231.38   14.40
  -2   5   3  245.68   14.80
   3  -5  -3  133.09    9.50
   3  -5  -3  130.79    9.70
  -3   5   3  129.99    9.50
  -3   5   3  135.39   10.50
  -3   5   3  140.69   10.00
  -3   5   3  123.09    9.30
   4  -5  -3   20.30    6.20
   4  -5  -3   25.20    4.70
   4  -5  -3   24.80    4.40
  -4   5   3   31.10    5.50
  -4   5   3   22.40    4.70
  -4   5   3   34.40    5.10
  -4   5   3   30.60    4.60
   5  -5  -3   29.20    5.30
   5  -5  -3   33.00    5.10
  -5   5   3   28.20    4.70
  -5   5   3   22.40    4.40
  -5   5   3   22.50    4.90
  -5   5   3   34.80    5.40
   6  -5  -3  148.19   10.90
  -6   5   3  158.98   10.50
  -6   5   3  139.29   10.00
  -6   5   3  133.29   11.30
  -6   5   3  152.98   10.70
  -6   5   3  146.29    7.60
  -6   5   3  130.39    8.00
   7  -5  -3    9.50    4.20
  -7   5   3   11.10    1.70
  -7   5   3   14.30    4.10
  -7   5   3    3.50    3.00
  -7   5   3   10.50    2.30
   8  -5  -3   10.30    5.30
  -8   5   3   12.00    3.80
  -8   5   3    5.40    3.70
  -8   5   3    7.40    2.60
   9  -5  -3   70.09    8.80
  -9   5   3   74.59    5.30
  -9   5   3   68.69    7.70
  -9   5   3   73.39    8.80
  -9   5   3   69.09    6.30
  10  -5  -3   12.00    6.00
 -10   5   3   -2.00    4.00
 -10   5   3    3.30    2.80
 -10   5   3    1.50    2.00
  11  -5  -3   44.20    8.10
 -11   5   3   51.19    4.90
 -11   5   3   41.10    7.40
 -11   5   3   47.20    6.10
  12  -5  -3   63.09    9.70
 -12   5   3   64.59    7.30
 -12   5   3   59.79    5.80
  13  -5  -3    7.60    7.30
 -13   5   3   18.20    3.80
 -13   5   3   25.90    5.20
  14  -5  -3    1.40    7.00
 -14   5   3   -2.40    2.60
 -14   5   3   -4.40    3.60
  15  -5  -3   -8.40    6.10
 -15   5   3   -1.30    4.50
 -15   5   3   12.10    3.80
 -16  -4  -3   -0.40    3.60
  16   4   3   -3.00    4.90
 -15  -4  -3    3.00    3.70
  15   4   3    4.10    5.60
 -14  -4  -3   -2.50    3.10
  14   4   3    3.60    5.30
  14   4   3   -5.70    4.50
 -13  -4  -3   67.69    9.20
  13   4   3   72.99    9.70
  13   4   3   84.49   10.30
  13   4   3   64.79    7.30
 -12  -4  -3   41.20    6.70
  12   4   3   43.60    7.70
  12   4   3   46.20    7.80
 -11  -4  -3    2.40    3.10
 -11  -4  -3   -4.40    3.30
  11   4   3   -3.00    4.50
  11   4   3   -0.20    2.80
  11   4   3   -6.50    4.00
 -10  -4  -3  267.07   15.90
 -10  -4  -3  258.47   16.60
  10   4   3  241.38   18.10
  10   4   3  280.97   17.70
  10   4   3  252.67   15.40
  -9  -4  -3   31.10    4.90
  -9  -4  -3   20.90    3.90
   9   4   3   22.40    3.80
   9   4   3   24.50    5.40
   9   4   3   24.00    5.80
  -8  -4  -3   63.29    6.60
  -8  -4  -3   68.89    6.00
   8   4   3   54.99    7.30
   8   4   3   49.20    6.50
   8   4   3   65.49    5.80
  -7  -4  -3  398.26   22.40
  -7  -4  -3  429.86   22.00
   7   4   3  393.36   21.60
   7   4   3  410.86   23.80
   7   4   3  380.86   22.80
  -6  -4  -3    4.90    2.90
  -6  -4  -3    3.80    2.30
   6   4   3    2.50    3.10
   6   4   3    1.90    2.20
   6   4   3    5.50    3.60
  -5  -4  -3  647.14   34.50
  -5  -4  -3  652.23   34.10
   5   4   3  682.83   36.00
   5   4   3  670.23   34.10
   5   4   3  665.53   35.00
  -4  -4  -3   34.30    4.00
   4   4   3   26.60    3.30
   4   4   3   35.60    4.50
  -3  -4  -3   26.90    2.90
  -3  -4  -3   32.80    3.30
   3   4   3   20.90    2.80
   3   4   3   37.90    4.00
  -2  -4  -3    8.40    1.80
  -2  -4  -3   12.90    1.80
   2   4   3   13.30    2.40
   2   4   3    7.60    1.80
  -1  -4  -3    7.60    1.40
  -1  -4  -3   14.10    1.60
   1   4   3   13.70    2.00
   1   4   3    9.80    1.70
   0  -4  -3    7.20    2.20
   0  -4  -3    6.70    2.30
   0   4   3   11.20    1.30
   0   4   3    6.20    2.00
   0   4   3   11.80    1.50
   1  -4  -3    8.30    2.40
   1  -4  -3    6.20    2.20
   1  -4  -3   13.30    2.90
  -1   4   3    9.40    2.60
  -1   4   3   13.60    2.30
  -1   4   3   15.50    2.80
   2  -4  -3   12.40    3.30
   2  -4  -3    8.50    2.80
   2  -4  -3    4.90    2.40
  -2   4   3   10.60    3.00
  -2   4   3    5.90    2.70
  -2   4   3    7.80    2.60
  -2   4   3    3.90    2.70
   3  -4  -3   32.30    4.20
   3  -4  -3   33.70    4.40
  -3   4   3   35.60    4.40
  -3   4   3   29.00    4.00
   4  -4  -3   39.90    5.30
   4  -4  -3   33.80    4.70
  -4   4   3   39.50    4.70
  -4   4   3   26.30    4.90
  -4   4   3   29.00    4.50
  -4   4   3   40.40    4.80
   5  -4  -3  650.03   34.00
  -5   4   3  642.04   31.40
  -5   4   3  630.54   33.00
  -5   4   3  605.94   33.70
  -5   4   3  634.94   31.70
  -5   4   3  632.14   33.60
  -5   4   3  645.44   34.40
   6  -4  -3    3.00    3.60
  -6   4   3    4.50    2.00
  -6   4   3    4.50    3.00
  -6   4   3    2.50    1.30
  -6   4   3    2.10    3.10
   7  -4  -3  432.86   24.00
  -7   4   3  405.06   21.50
  -7   4   3  414.86   23.60
  -7   4   3  380.76   22.90
  -7   4   3  409.56   20.90
   8  -4  -3   65.29    8.00
  -8   4   3   66.59    7.80
  -8   4   3   62.59    4.60
  -8   4   3   63.29    5.70
  -8   4   3   57.59    6.50
   9  -4  -3   31.00    6.70
  -9   4   3   20.70    4.50
  -9   4   3   23.60    3.10
  -9   4   3   21.30    5.20
  -9   4   3   25.10    4.00
  10  -4  -3  242.28   18.30
 -10   4   3  235.88   16.40
 -10   4   3  258.87   15.30
 -10   4   3  265.37   14.40
 -10   4   3  261.27   17.40
  11  -4  -3   -2.60    5.40
 -11   4   3    1.30    4.30
 -11   4   3    3.60    3.60
 -11   4   3   -1.70    2.30
  12  -4  -3   41.40    8.50
 -12   4   3   55.09    6.60
 -12   4   3   34.70    7.70
 -12   4   3   32.00    4.50
  13  -4  -3   78.29   11.80
 -13   4   3   73.99    8.40
 -13   4   3   76.69    7.10
  14  -4  -3    4.70    6.80
 -14   4   3    1.10    3.80
 -14   4   3    7.40    3.30
  15  -4  -3   -3.50    6.90
 -15   4   3    3.80    4.60
 -15   4   3    1.60    3.00
  16  -4  -3    7.70   13.60
 -16  -3  -3    3.00    3.80
  16   3   3    7.40    5.70
  15   3   3   -4.50    4.40
  14   3   3   -3.00    3.20
  14   3   3   -3.40    4.40
 -13  -3  -3   61.69    7.10
 -13  -3  -3   76.69    8.90
  13   3   3   72.29    9.40
  13   3   3   51.19    6.60
  13   3   3   77.89    9.20
 -12  -3  -3   46.90    9.10
 -12  -3  -3   41.50    5.50
  12   3   3   36.80    7.20
  12   3   3   36.80    5.30
  12   3   3   33.40    6.70
 -11  -3  -3    5.40    3.80
 -11  -3  -3   -0.10    3.30
  11   3   3    5.00    3.20
  11   3   3    5.00    4.70
  11   3   3   -4.40    4.20
 -10  -3  -3    9.00    3.80
 -10  -3  -3    3.70    3.00
  10   3   3    8.40    3.10
  10   3   3    6.10    4.40
  10   3   3    1.40    4.10
  -9  -3  -3   32.20    5.10
  -9  -3  -3   35.30    4.60
   9   3   3   28.70    4.00
   9   3   3   24.00    5.20
   9   3   3   34.80    5.60
  -8  -3  -3   15.30    3.60
  -8  -3  -3    9.30    2.80
   8   3   3   16.20    4.30
   8   3   3   10.40    3.80
   8   3   3   10.80    2.70
  -7  -3  -3    1.20    2.20
  -7  -3  -3    1.10    2.80
   7   3   3    5.10    2.30
   7   3   3    3.50    3.20
  -6  -3  -3  391.96   20.50
  -6  -3  -3  372.56   21.00
   6   3   3  384.86   21.50
   6   3   3  376.26   20.40
  -5  -3  -3   41.30    4.60
  -5  -3  -3   41.50    4.20
   5   3   3   45.00    5.20
   5   3   3   35.20    3.90
  -4  -3  -3   17.00    3.00
  -4  -3  -3   13.70    2.40
   4   3   3   11.70    2.20
   4   3   3   16.70    3.20
  -3  -3  -3   31.40    3.00
  -3  -3  -3   34.60    3.40
   3   3   3   31.20    3.00
   3   3   3   33.60    3.60
  -2  -3  -3   23.00    2.50
  -2  -3  -3   22.10    2.20
   2   3   3   22.60    2.30
   2   3   3   20.20    2.70
  -1  -3  -3  397.66   21.30
  -1  -3  -3  442.06   21.30
   1   3   3  420.06   21.50
   1   3   3  437.26   21.40
   0  -3  -3    0.60    0.50
   0  -3  -3    3.70    1.70
   0  -3  -3    2.90    2.10
   0   3   3    1.10    0.90
   0   3   3    3.90    1.90
   0   3   3    1.10    0.90
   1  -3  -3  437.96   22.40
   1  -3  -3  428.66   22.50
   1  -3  -3  432.56   22.60
  -1   3   3  453.95   22.80
  -1   3   3  424.46   22.50
  -1   3   3  412.66   22.30
   2  -3  -3   24.00    3.40
   2  -3  -3   15.80    2.60
   2  -3  -3   18.60    3.00
  -2   3   3   25.80    3.40
  -2   3   3   18.40    3.10
  -2   3   3   23.20    3.20
   3  -3  -3   30.30    3.60
   3  -3  -3   35.20    4.40
  -3   3   3   25.10    3.50
  -3   3   3   34.70    4.20
  -3   3   3   44.70    4.40
   4  -3  -3   10.50    3.70
  -4   3   3    9.70    3.80
  -4   3   3   12.50    1.50
  -4   3   3   12.90    1.20
  -4   3   3   15.70    2.60
  -4   3   3   14.10    3.10
  -4   3   3    8.70    2.80
   5  -3  -3   41.00    6.00
  -5   3   3   37.90    3.10
  -5   3   3   42.70    3.60
  -5   3   3   57.79    6.20
  -5   3   3   47.00    5.40
   6  -3  -3  374.26   21.60
  -6   3   3  346.07   20.30
  -6   3   3  378.76   19.30
  -6   3   3  360.56   18.70
   7  -3  -3    2.00    3.70
  -7   3   3    0.50    1.80
  -7   3   3    0.30    2.40
  -7   3   3    6.00    3.10
  -8   3   3   10.90    3.30
   9  -3  -3   24.60    6.20
  -9   3   3   43.10    6.30
  -9   3   3   43.40    5.10
  -9   3   3   39.90    3.90
  10  -3  -3   10.40    5.70
 -10   3   3    4.80    2.60
 -10   3   3    5.50    3.90
 -10   3   3    7.40    3.40
  11  -3  -3    0.00    5.70
 -11   3   3    4.60    3.60
 -11   3   3    0.10    2.50
  12  -3  -3   55.99    9.30
 -12   3   3   75.09    7.70
 -12   3   3   43.80    5.50
  13  -3  -3   81.59   11.20
 -13   3   3   69.39    6.90
 -13   3   3   74.79    8.60
  14  -3  -3   -7.90    6.50
 -14   3   3    3.40    3.10
 -14   3   3    1.10    4.30
  15  -3  -3    2.30    7.30
 -15   3   3    4.30    4.20
  16  -3  -3    0.50    7.40
  16   2   3   27.50    6.70
 -15  -2  -3   32.60    6.00
  15   2   3   21.80    4.90
  15   2   3   31.40    7.00
 -14  -2  -3   -1.20    3.30
  14   2   3   -1.60    3.00
  14   2   3    8.60    5.10
 -13  -2  -3   21.50    4.50
 -13  -2  -3   11.10    4.90
  13   2   3   12.00    3.90
 -12  -2  -3  158.68   11.50
 -12  -2  -3  152.18   12.30
  12   2   3  163.18   13.50
  12   2   3  172.58   13.80
  12   2   3  142.59   10.60
 -11  -2  -3    3.00    3.10
 -11  -2  -3   13.00    4.40
  11   2   3    6.50    3.20
  11   2   3    6.80    4.40
  11   2   3    2.80    7.00
 -10  -2  -3   43.80    5.30
 -10  -2  -3   54.69    6.60
  10   2   3   39.90    6.40
  10   2   3   54.49    5.40
  -9  -2  -3  214.38   12.70
  -9  -2  -3  200.28   13.30
   9   2   3  209.18   13.60
   9   2   3  197.68   12.40
   9   2   3  219.68   14.10
  -8  -2  -3  112.29    7.50
  -8  -2  -3  104.29    8.20
   8   2   3   89.79    7.10
   8   2   3  102.39    8.60
   8   2   3  102.79    8.70
  -7  -2  -3   98.09    7.80
  -7  -2  -3  104.09    7.10
   7   2   3   96.49    8.30
   7   2   3   97.49    6.80
  -6  -2  -3   78.59    6.00
  -6  -2  -3   63.29    6.30
   6   2   3   74.69    5.80
   6   2   3   81.59    7.30
  -5  -2  -3  230.58   13.60
  -5  -2  -3  242.08   13.20
   5   2   3  244.08   13.90
   5   2   3  234.98   13.10
  -4  -2  -3   30.70    3.50
   4   2   3   37.20    4.50
   4   2   3   31.40    3.10
[truncated: 19,964,904 more chars]
